# Supplementary material for: Enhanced Carrier Collection in Cd/In-Based Dual Buffers in Kesterite Thin-Film Solar Cells from Nanoparticle Inks
Source: ACS Appl Energy Mater. 2023 Oct 27;6(21):10883–96. doi: 10.1021/acsaem.3c01622 (PMC10646902; doi:10.1021/acsaem.3c01622)
Supplement: Supplementary file 2 — ae3c01622_si_002.zip [file ae3c01622_si_002.zip]

Archive with 38 entries (38 files):
- ACSAEM.bib
- ACSAEM_revised.tex
- ACSAEM_SI.tex
- ACSAEM_SI.bib
- Box_plots_JV_curves_with_labels.png
- CV_dual_buffers_CZTSSe_MRS.png
- JV_crossover_dual_buffers.png
- EQE_dual buffers_CZTSSe_light_bias.png
- EQE_dual_buffers_CZTSSe_integrated_Jsc.png
- EPF_BGF_dual_buffers_CSTSSe_from_EQE.png
- XRD_comparison_dual_buffers_CZTSSe.png
- XRD_lattice_comparison_dual_buffers_CZTSSe.png
- CZTSSe_In2S3_peak_fit_GIXRD.png
- SIMS_CdS_In2S3_CZTSSe.png
- SIMS_In2S3_CdS_CZTSSe.png
- SIMS_CdS_CZTSSe.png
- SIMS_Cd_In_decay_dual_buffers_H_D_E.png
- SEM_EDS_linescan_H_CZTSSe_CdS.png
- SEM_EDS_linescan_D_CZTSSe_In2S3_CdS.png
- SEM_EDS_linescan_E_CZTSSe_CdS_In2S3.png
- BSE_EDS_190314H_with_key.png
- BSE_EDS_190314D_highlighted_with_key.png
- BSE_EDS_190314E_highlighted_with_key.png
- EBIC_combined_190314E.png
- EBIC_combined_190314D.png
- EBIC_linescan_comparison_effective_diffusion_length.png
- 2_diode_fit_dark_JV_190314H.png
- Vbi_dual_buffers_CZTSSe.png
- Bandgap_EQE_dual_buffer_CZTSSe.png
- Urbach_energy_dual_buffer_CZTSSe.png
- CZTSSe_CdS_peak_fit_GIXRD.png
- SIMS_Zn_peak_overlap_D_and_E.png
- Durham_FIB_190314E_4_micron.png
- Durham_FIB_190314D_4_micron.png
- Dual_buffer_CZTSSe_difusion_length.png
- Raw_EBIC_dual buffer_CZTSSe_ comparison.png
- Graphical_abstract.png
- EQE_dual_buffers_CZTSSe_integrated_Jsc_revised.png
