# Supplementary material for: Enhanced Carrier Collection in Cd/In-Based Dual Buffers in Kesterite Thin-Film Solar Cells from Nanoparticle Inks
Source: ACS Appl Energy Mater. 2023 Oct 27;6(21):10883–96. doi: 10.1021/acsaem.3c01622 (PMC10646902; doi:10.1021/acsaem.3c01622)
Supplement: Supplementary file 2 — ae3c01622_si_002.zip [file ae3c01622_si_002.zip › ACSAEM.bib]

@misc{Shell_Global, url={http://www.shell.com/skyscenario}, journal={Shell Global}} 

@article{Yan_2018, 
abstract = {Sulfide kesterite Cu2ZnSnS4 provides an attractive low-cost, environmentally benign and stable photovoltaic material, yet the record power conversion efficiency for such solar cells has been stagnant at around 9% for years. Severe non-radiative recombination within the heterojunction region is a major cause limiting voltage output and overall performance. Here we report a certified 11% efficiency Cu2ZnSnS4 solar cell with a high 730 mV open-circuit voltage using heat treatment to reduce heterojunction recombination. This heat treatment facilitates elemental inter-diffusion, directly inducing Cd atoms to occupy Zn or Cu lattice sites, and promotes Na accumulation accompanied by local Cu deficiency within the heterojunction region. Consequently, new phases are formed near the hetero-interface and more favourable conduction band alignment is obtained, contributing to reduced non-radiative recombination. Using this approach, we also demonstrate a certified centimetre-scale (1.11 cm2) 10% efficiency Cu2ZnSnS4 photovoltaic device; the first kesterite cell (including selenium-containing) of standard centimetre-size to exceed 10%.},
title={Cu$_2$ZnSnS$_4$ solar cells with over 10\% power conversion efficiency enabled by heterojunction heat treatment},
volume={3}, 
DOI={10.1038/s41560-018-0206-0}, 
number={9}, 
journal={Nature Energy}, 
author={Yan, Chang and Huang, Jialiang and Sun, Kaiwen and Johnston, Steve and Zhang, Yuanfang and Sun, Heng and Pu, Aobo and He, Mingrui and Liu, Fangyang and Eder, Katja}, 
year={2018}, 
pages={764-772} 
}

@article{Li_2022, title={Unveiling microscopic carrier loss mechanisms in 12\% efficient Cu$_2$ZnSnSe$_4$ solar cells}, volume={7}, DOI={10.1038/s41560-022-01078-7}, number={8}, journal={Nature Energy}, author={Li, Jianjun and Huang, Jialiang and Ma, Fajun and Sun, Heng and Cong, Jialin and Privat, Karen and Webster, Richard F. and Cheong, Soshan and Yao, Yin and Chin, Robert Lee and Sun, Kaiwen and Mai, Yaohua and Hameiri, Ziv and Ekins-Daukes, Nicholas J. and Tilley, Richard D. and Unold, Thomas and Green, Martin A. and Hao, Xiaojing}, year={2022}, pages={754–764}} 

@article{Liu_2020, title={Emerging inorganic compound thin film photovoltaic materials: Progress, challenges and Strategies}, volume={41}, DOI={10.1016/j.mattod.2020.09.002}, journal={Materials Today}, author={Liu, Fangyang and Zeng, Qiang and Li, Jianjun and Hao, Xiaojing and Ho-Baillie, Anita and Tang, Jiang and Green, Martin A.}, year={2020}, pages={120–142}} 

@article{Green_2023,
abstract = {Consolidated tables showing an extensive listing of the highest independently confirmed efficiencies for solar cells and modules are presented. Guidelines for inclusion of results into these tables are outlined, and new entries since January 2023 are reviewed.},
author = {Martin A. Green and Ewan D. Dunlop and Masahiro Yoshita and Nikos Kopidakis and Karsten Bothe and Gerald Sieferand Xiaojing Hao},
doi = {10.1002/pip.3726},
issn = {1099159X},
journal = {Progress in Photovoltaics: Research and Applications},
title = {Solar cell efficiency tables (version 62)},
year = {2023},
}

@article{Zhou_2023,
abstract = {The control of the phase evolution during the selenization of kesterite Cu2ZnSn(S,Se)4 (CZTSSe) is crucial for efficient solar cells. Here, we regulate the phase-evolution kinetics of Ag-alloyed CZTSSe by applying a positive pressure in the reaction chamber at the initial stage of the annealing process. The partial pressure of Se decreases, reducing the collision probability between selenium molecules and the kesterite precursor during the initial formation of the crystals. This results in the precursor transforming into CZTSSe in a single step, without the formation of secondary phases. CZTSSe forms at relatively higher temperature than conventional methods, leading to high-crystallinity kesterite films with fewer defects. We demonstrate solar cells with a total area efficiency of 14.1% and a certified total area efficiency of 13.8%. This work provides insights into the selenization mechanism and phase evolution of kesterite absorbers, enabling efficient solar cells.},
author = {Jiazheng Zhou and Xiao Xu and Huijue Wu and Jinlin Wang and Licheng Lou and Kang Yin and Yuancai Gong and Jiangjian Shi and Yanhong Luo and Dongmei Li and Hao Xin and Qingbo Meng},
doi = {10.1038/s41560-023-01251-6},
issn = {20587546},
issue = {5},
journal = {Nature Energy},
title = {Control of the phase evolution of kesterite by tuning of the selenium partial pressure for solar cells with 13.8\% certified efficiency},
volume = {8},
year = {2023},
}

@misc{NREL_2023,
abstract = {NREL maintains a chart of the highest confirmed conversion efficiencies for research cells for a range of photovoltaic technologies, plotted from 1976 to the present.},
author = {NREL},
journal = {Nrel},
title = {Best Research-Cell Efficiency Chart, https://www.nrel.gov/pv/cell-efficiency.html},
year = {2023},
}

@article{Son_2019, title={Effect of solid-H$_2$S gas reactions on CZTSSe thin film growth and photovoltaic properties of a 12.62\% efficiency device}, volume={7}, DOI={10.1039/c9ta08310c}, number={44}, journal={Journal of Materials Chemistry A}, author={Son, Dae-Ho and Kim, Seung-Hyun and Kim, Se-Yun and Kim, Young-Ill and Sim, Jun-Hyung and Park, Si-Nae and Jeon, Dong-Hwan and Hwang, Dae-Kue and Sung, Shi-Joon and Kang, Jin-Kyu and et al.}, year={2019}, pages={25279–25289}} 

@article{Wang_2013, title={Device characteristics of CZTSSe thin-film solar cells with 12.6\% efficiency}, volume={4}, DOI={10.1002/aenm.201301465}, number={7}, journal={Advanced Energy Materials}, author={Wang, Wei and Winkler, Mark T. and Gunawan, Oki and Gokmen, Tayfun and Todorov, Teodor K. and Zhu, Yu and Mitzi, David B.}, year={2013}, pages={1301465}} 

@misc{NREL, url={https://www.nrel.gov/pv/cell-efficiency.html}, journal={NREL.gov}} 

@article{Qu_2016, title={Selenization Kinetics in Cu$_2$ZnSn(S,Se)$_4$ solar cells prepared from nanoparticle inks}, volume={158}, DOI={10.1016/j.solmat.2015.12.016}, journal={Solar Energy Materials and Solar Cells}, author={Qu, Yongtao and Zoppi, Guillaume and Beattie, Neil S.}, year={2016}, pages={130–137}} 

@article{Qu_2016a, title={The role of nanoparticle inks in determining the performance of solution processed Cu$_2$ZnSn(S,Se)$_4$ thin film solar cells}, volume={24}, DOI={10.1002/pip.2756}, number={6}, journal={Progress in Photovoltaics: Research and Applications}, author={Qu, Yongtao and Zoppi, Guillaume and Beattie, Neil S.}, year={2016}, pages={836–845}}

@article{Qu_2014, title={Influence of reaction conditions on the properties of solution-processed Cu$_2$ZnSnS$_4$ nanocrystals}, volume={1}, DOI={10.1088/2053-1591/1/4/045040}, number={4}, journal={Materials Research Express}, author={Qu, Yongtao and Zoppi, Guillaume and Miles, Robert W and Beattie, Neil S}, year={2014}, pages={045040}} 

@article{Xu_2018, title={Reducing series resistance in Cu$_2$ZnSn(S,Se)$_4$ nanoparticle ink solar cells on flexible molybdenum foil substrates}, volume={8}, DOI={10.1039/c7ra13336g}, number={7}, journal={RSC Advances}, author={Xu, Xinya and Qu, Yongtao and Barrioz, Vincent and Zoppi, Guillaume and Beattie, Neil S.}, year={2018}, pages={3470–3476}} 

@article{Antunez_2017, title={Efficient kesterite solar cells with high open-circuit voltage for applications in powering distributed devices}, volume={2}, DOI={10.1038/s41560-017-0028-5}, number={11}, journal={Nature Energy}, author={Antunez, Priscilla D. and Bishop, Douglas M. and Luo, Yu and Haight, Richard}, year={2017}, pages={884–890}} 

@article{Fonoll_2021, title={Insights into interface and bulk defects in a high efficiency kesterite-based device}, volume={14}, DOI={10.1039/d0ee02004d}, number={1}, journal={Energy \& Environmental Science}, author={Fonoll-Rubio, Robert and Andrade-Arvizu, Jacob and Blanco-Portals, Javier and Becerril-Romero, Ignacio and Guc, Maxim and Saucedo, Edgardo and Peiró, Francesca and Calvo-Barrio, Lorenzo and Ritzer, Maurizio and Schnohr, Claudia S. and Placidi, Marcel and Estradé, Sònia and Izquierdo-Roca, Victor and Pérez-Rodríguez, Alejandro}, year={2021}, pages={507–523}} 

@article{Qu_2019, title={Real-time electron nanoscopy of photovoltaic absorber formation from kesterite nanoparticles}, volume={3}, DOI={10.1021/acsaem.9b01732}, number={1}, journal={ACS Applied Energy Materials}, author={Qu, Yongtao and Chee, See Wee and Duchamp, Martial and Campbell, Stephen and Zoppi, Guillaume and Barrioz, Vincent and Giret, Yvelin and Penfold, Thomas J. and Chaturvedi, Apoorva and Mirsaidov, Utkur and Beattie, Neil S.}, year={2019}, pages={122–128}} 

@article{Yan_2016, title={Boosting the efficiency of pure sulfide CZTS solar cells using the In/CD-based hybrid buffers}, volume={144}, DOI={10.1016/j.solmat.2015.10.019}, journal={Solar Energy Materials and Solar Cells}, author={Yan, Chang and Liu, Fangyang and Sun, Kaiwen and Song, Ning and Stride, John A. and Zhou, Fangzhou and Hao, Xiaojing and Green, Martin}, year={2016}, pages={700–706}} 

@article{Jiang_2016, title={Effect of indium doping on surface optoelectrical properties of Cu$_2$ZnSnS$_4$ photoabsorber and interfacial/photovoltaic performance of cadmium free In$_2$S$_3$/Cu$_2$ZnSnS$_4$ heterojunction thin film solar cell}, volume={28}, DOI={10.1021/acs.chemmater.5b04984}, number={10}, journal={Chemistry of Materials}, author={Jiang, Feng and Ozaki, Chigusa and Gunawan and Harada, Takashi and Tang, Zeguo and Minemoto, Takashi and Nose, Yoshitaro and Ikeda, Shigeru}, year={2016}, pages={3283–3291}} 

@article{Barkhouse_2012, title={CD-free buffer layer materials on Cu$_2$ZnSn(S$_x$Se$_{1-x}$)$_4$: Band alignments with ZnO, ZnS, and In$_2$S$_3$}, volume={100}, DOI={10.1063/1.4714737}, number={19}, journal={Applied Physics Letters}, author={Barkhouse, D. Aaron and Haight, Richard and Sakai, Noriyuki and Hiroi, Homare and Sugimoto, Hiroki and Mitzi, David B.}, year={2012}, pages={193904}} 

@article{Kim_2014, title={High efficiency Cu$_2$ZnSn(S,Se)$_4$ solar cells by applying a double In$_2$S$_3$/CdS emitter}, volume={26}, DOI={10.1002/adma.201402373}, number={44}, journal={Advanced Materials}, author={Kim, Jeehwan and Hiroi, Homare and Todorov, Teodor K. and Gunawan, Oki and Kuwahara, Masaru and Gokmen, Tayfun and Nair, Dhruv and Hopstaken, Marinus and Shin, Byungha and Lee, Yun Seog and Wang, Wei and Sugimoto, Hiroki and Mitzi, David B.}, year={2014}, pages={7427–7431}} 

@article{Campbell_2022, title={Recovery mechanisms in aged kesterite solar cells}, volume={5}, DOI={10.1021/acsaem.1c03247}, number={5}, journal={ACS Applied Energy Materials}, author={Campbell, Stephen and Duchamp, Martial and Ford, Bethan and Jones, Michael and Nguyen, Linh Lan and Naylor, Matthew C. and Xu, Xinya and Maiello, Pietro and Zoppi, Guillaume and Barrioz, Vincent and Beattie, Neil S. and Qu, Yongtao}, year={2022}, pages={5404–5414}} 

@article{Cantas_2018,
abstract = {Cu2ZnSnS4 (CZTS) thin films were grown on Mo-coated soda lime glass (SLG) substrates by the sulfurization of DC magnetron-sputtered Zn, Sn and Cu metallic precursors under a sulfur atmosphere at 550 °C for 45 min. Understanding the composition and structure of the CZTS absorber layer is necessary to obtain efficient solar cells. With this aim, x-ray diffractometry, Raman spectroscopy, scanning electron microscopy, energy dispersive spectroscopy and x-ray photoelectron spectroscopy were used to investigate the CZTS absorber layers. CZTS absorber films were obtained and found to be Cu-poor and Zn-rich in composition, which are both qualities desired for efficient solar cells. CdS was used as a buffer layer and was grown by the chemical bath deposition technique. The optical properties of CdS films on SLG were searched for using a spectroscopic ellipsometer and the results revealed that the bandgap increases with film thickness increment. CZTS-based solar cells with different CdS buffer layer thicknesses were prepared using a SLG/Mo/CZTS/CdS/ZnO/AZO solar cell configuration. The influence of the CdS buffer layer thickness on the performance of the CZTS solar cells was investigated. Device analysis showed that electrical characteristics of solar cells strongly depend on the buffer layer's thickness. Highly pronounced changes in V OC, fill factor and J SC parameters, which are the main efficiency limiting factors, with changing buffer layer thicknesses were observed. Our experiments confirmed that decreasing the CdS thickness improved the efficiency of CZTS solar cells down to the lowest thickness limit.},
author = {A. Cantas and F. Turkoglu and E. Meric and F. G. Akca and M. Ozdemir and E. Tarhan and L. Ozyuzer and G. Aygun},
doi = {10.1088/1361-6463/aac8d3},
issn = {13616463},
issue = {27},
journal = {Journal of Physics D: Applied Physics},
title = {Importance of CdS buffer layer thickness on Cu$_2$ZnSnS$_4$-based solar cell efficiency},
volume = {51},
year = {2018},
}


@article{Shin_2012, title={Control of an interfacial MoSe$-2$ Layer in Cu$_2$ZnSnSe$_4$ thin film solar cells: 8.9\% power conversion efficiency with a TiN diffusion barrier}, volume={101}, DOI={10.1063/1.4740276}, number={5}, journal={Applied Physics Letters}, author={Shin, Byungha and Zhu, Yu and Bojarczuk, Nestor A. and Jay Chey, S. and Guha, Supratik}, year={2012}, pages={053903}} 

@article{Scragg_2013, title={Effects of back contact instability on Cu$_2$ZnSnS$_4$ devices and processes}, volume={25}, DOI={10.1021/cm4015223}, number={15}, journal={Chemistry of Materials}, author={Scragg, Jonathan J. and Kubart, Tomas and Wätjen, J. Timo and Ericson, Tove and Linnarsson, Margareta K. and Platzer-Björkman, Charlotte}, year={2013}, pages={3162–3171}} 

@article{Campbell_2018, title={Influence of OLA and FA ligands on the optical and electronic properties of Cu$_2$ZnSn(S,Se)$_4$ thin films and solar cells prepared from nanoparticle inks}, volume={175}, DOI={10.1016/j.solener.2018.03.065}, journal={Solar Energy}, author={Campbell, S. and Qu, Y. and Bowen, L. and Chapon, P. and Barrioz, V. and Beattie, N.S. and Zoppi, G.}, year={2018}, pages={101–109}} 

@article{Chen_2013, title={Classification of lattice defects in the Kesterite Cu$_2$ZnSnS$_4$ and Cu$_2$ZnSnSe$_4$ earth-abundant solar cell absorbers}, volume={25}, DOI={10.1002/adma.201203146}, number={11}, journal={Advanced Materials}, author={Chen, Shiyou and Walsh, Aron and Gong, Xin-Gao and Wei, Su-Huai}, year={2013}, pages={1522–1539}} 

@article{Barkhouse_2011, title={Device characteristics of a 10.1\% hydrazine-processed Cu$_2$ZnSn(S,Se)$_4$ solar cell}, volume={20}, DOI={10.1002/pip.1160}, number={1}, journal={Progress in Photovoltaics: Research and Applications}, author={Barkhouse, D. Aaron and Gunawan, Oki and Gokmen, Tayfun and Todorov, Teodor K. and Mitzi, David B.}, year={2011}, pages={6–11}}

@article{Duan_2012, title={The role of sulfur in solution-processed Cu$_2$ZnSn(S,Se)$_4$ and its effect on defect properties}, volume={23}, DOI={10.1002/adfm.201201732}, number={11}, journal={Advanced Functional Materials}, author={Duan, Hsin-Sheng and Yang, Wenbing and Bob, Brion and Hsu, Chia-Jung and Lei, Bao and Yang, Yang}, year={2012}, pages={1466–1471}} 

@article{Campbell_2020, title={Defect limitations in Cu$_2$ZnSn(S,Se)$_4$ solar cells utilizing an In$_2$S$_3$ buffer layer}, volume={127}, DOI={10.1063/5.0002372}, number={20}, journal={Journal of Applied Physics}, author={Campbell, Stephen and Qu, Yongtao and Gibbon, James and Edwards, Holly J. and Dhanak, Vin R. and Tiwari, Devendra and Barrioz, Vincent and Beattie, Neil S. and Zoppi, Guillaume}, year={2020}, pages={205305}} 

@article{Werner_2019, title={Can we see defects in capacitance measurements of thin‐film solar cells?}, volume={27}, DOI={10.1002/pip.3196}, number={11}, journal={Progress in Photovoltaics: Research and Applications}, author={Werner, Florian and Babbe, Finn and Elanzeery, Hossam and Siebentritt, Susanne}, year={2019}, pages={1045–1058}} 

@article{Werner_2018, title={Interdiffusion and doping gradients at the buffer/absorber interface in thin-film solar cells}, volume={10}, DOI={10.1021/acsami.8b08076}, number={34}, journal={ACS Applied Materials \& Interfaces}, author={Werner, Florian and Babbe, Finn and Burkhart, Jan and Spindler, Conrad and Elanzeery, Hossam and Siebentritt, Susanne}, year={2018}, pages={28553–28565}} 

@article{Andres_2018, title={Decoupling of optoelectronic properties from morphological changes in sodium treated kesterite thin film solar cells}, volume={175}, DOI={10.1016/j.solener.2018.03.067}, journal={Solar Energy}, author={Andres, C. and Schwarz, T. and Haass, S.G. and Weiss, T.P. and Carron, R. and Caballero, R. and Figi, R. and Schreiner, C. and Bürki, M. and Tiwari, A.N. and Romanyuk, Y. E.}, year={2018}, pages={94–100}} 

@article{Xu_2019, title={Solution processing route to Na incorporation in CZTSSe nanoparticle ink solar cells on foil substrate}, volume={30}, DOI={10.1007/s10854-019-01108-3}, number={8}, journal={Journal of Materials Science: Materials in Electronics}, author={Xu, Xinya and Qu, Yongtao and Campbell, Stephen and Le Garrec, Mathieu and Ford, Bethan and Barrioz, Vincent and Zoppi, Guillaume and Beattie, Neil S.}, year={2019}, pages={7883–7889}} 

@article{Heath_2011, title={Capacitance spectroscopy of thin‐film solar cells}, DOI={10.1002/9783527636280.ch4}, journal={Advanced Characterization Techniques for Thin Film Solar Cells}, author={Heath, Jennifer and Zabierowski, Pawel}, year={2011}, pages={81–105}} 

@article{Khadka_2015, title={A nonvacuum approach for fabrication of Cu$_2$ZnSnSe$_4$/In$_2$S$_3$ thin film solar cell and optoelectronic characterization}, volume={119}, DOI={10.1021/acs.jpcc.5b03193}, number={22}, journal={The Journal of Physical Chemistry C}, author={Khadka, Dhruba B. and Kim, SeongYeon and Kim, JunHo}, year={2015}, pages={12226–12235}} 

@article{Pei_2017, title={Precise-tuning the In content to achieve high fill factor in hybrid buffer structured Cu$_2$ZnSn(S,Se)$_4$ solar cells}, volume={148}, DOI={10.1016/j.solener.2017.03.082}, journal={Solar Energy}, author={Pei, Yingli and Guo, Jing and Kou, Dongxing and Zhou, Wenhui and Zhou, Zhengji and Tian, Qingwen and Meng, Yuena and Wu, Sixin}, year={2017}, pages={157–163}} 

@article{Xiao_2018, title={Behavior of indium alloying with Cu$_2$ZnSn(S,Se)$_4$ and its effect on performances of Cu$_2$ZnSn(S,Se)$_4$-based solar cell}, volume={767}, DOI={10.1016/j.jallcom.2018.07.129}, journal={Journal of Alloys and Compounds}, author={Xiao, Zhenyu and Luan, Hongmei and Liu, Ruijian and Yao, Bin and Li, Yongfeng and Ding, Zhanhui and Yang, Gang and Deng, Rui and Wang, Gang and Zhang, Zhenzhong and Zhang, Ligong and Zhao, Haifeng}, year={2018}, pages={439–447}} 

@article{Liu_2017, title={Light-bias-dependent external quantum efficiency of Kesterite Cu$_2$ZnSnS$_4$ solar cells}, volume={4}, DOI={10.1021/acsphotonics.7b00151}, number={7}, journal={ACS Photonics}, author={Liu, Fangyang and Yan, Chang and Sun, Kaiwen and Zhou, Fangzhou and Hao, Xiaojing and Green, Martin A.}, year={2017}, pages={1684–1690}} 

@article{Campbell_2019, title={Direct evidence of causality between chemical purity and band-edge potential fluctuations in nanoparticle ink-based Cu$_2$ZnSn(S,Se)$_4$ solar cells}, volume={52}, DOI={10.1088/1361-6463/aafe60}, number={13}, journal={Journal of Physics D: Applied Physics}, author={Campbell, S and Qu, Y and Major, J D and Lagarde, D and Labbé, C and Maiello, P and Barrioz, V and Beattie, N S and Zoppi, G}, year={2019}, pages={135102}} 

@article{Liu_1994, title={Solar-cell collection efficiency and its variation with voltage}, volume={75}, DOI={10.1063/1.355842}, number={1}, journal={Journal of Applied Physics}, author={Liu, X. X. and Sites, J. R.}, year={1994}, pages={577–581}} 

@article{Gokmen_2013, title={Band tailing and efficiency limitation in Kesterite Solar Cells}, volume={103}, DOI={10.1063/1.4820250}, number={10}, journal={Applied Physics Letters}, author={Gokmen, Tayfun and Gunawan, Oki and Todorov, Teodor K. and Mitzi, David B.}, year={2013}} 

@article{Mattheis_2007, title={Light absorption and emission in semiconductors with band gap fluctuations—a study on Cu(In,Ga)Se$_2$ thin films}, volume={101}, DOI={10.1063/1.2721768}, number={11}, journal={Journal of Applied Physics}, author={Mattheis, Julian and Rau, Uwe and Werner, Jürgen H.}, year={2007}, pages={113519}} 

@article{Shklovskii_1984, title={Electronic properties of doped semiconductors}, DOI={10.1007/978-3-662-02403-4}, journal={Springer Series in Solid-State Sciences}, author={Shklovskii, Boris I. and Efros, Alex L.}, year={1984}} 

@article{Yahmadi_2005, title={Structural analysis of indium sulphide thin films elaborated by Chemical Bath Deposition}, volume={473}, DOI={10.1016/j.tsf.2004.04.002}, number={2}, journal={Thin Solid Films}, author={Yahmadi, B. and Kamoun, N. and Bennaceur, R. and Mnari, M. and Dachraoui, M. and Abdelkrim, K.}, year={2005}, pages={201–207}} 

@article{Gao_2012, title={Investigation on growth of In$_2$S$_3$ thin films by chemical bath deposition}, volume={15}, DOI={10.1016/j.mssp.2012.02.004}, number={2}, journal={Materials Science in Semiconductor Processing}, author={Gao, Zhihua and Liu, Jingbing and Wang, Hao}, year={2012}, pages={187–193}} 

@article{Ananthoju_2016, title={Cation/anion substitution in Cu$_2$ZnSnS$_4$ for improved photovoltaic performance}, volume={6}, DOI={10.1038/srep35369}, number={1}, journal={Scientific Reports}, author={Ananthoju, Balakrishna and Mohapatra, Jeotikanta and Jangid, Manoj K. and Bahadur, D. and Medhekar, N. V. and Aslam, M.}, year={2016}} 

@article{Singh_2018, title={Synthesis of CZTS/Se and their solid solution from electrodeposited Cu–Sn–Zn Metal Precursor: A study of S and Se replacement reaction}, volume={1}, DOI={10.1021/acsaem.8b00527}, number={7}, journal={ACS Applied Energy Materials}, author={Singh, Ashish K. and Aggarwal, Garima and Singh, Rajiv Kumar and Klein, Talysa R. and Das, Chandan and Neergat, Manoj and Kavaipatti, Balasubramaniam and van Hest, Maikel F.}, year={2018}, pages={3351–3358}} 

@article{Riha_2011, title={Compositionally tunable Cu$_2$ZnSn(S$_{1-x}$Se$_x$) nanocrystals: Probing the effect of Se-inclusion in mixed chalcogenide thin films}, volume={133}, DOI={10.1021/ja2058692}, number={39}, journal={Journal of the American Chemical Society}, author={Riha, Shannon C. and Parkinson, B. A. and Prieto, Amy L.}, year={2011}, pages={15272–15275}} 

@article{Salome_2012, title={Growth and characterization of Cu$_2$ZnSn(S,Se)$_4$ thin films for solar cells}, volume={101}, DOI={10.1016/j.solmat.2012.02.031}, journal={Solar Energy Materials and Solar Cells}, author={Salomé, P.M.P. and Malaquias, J. and Fernandes, P.A. and Ferreira, M.S. and da Cunha, A.F. and Leitão, J.P. and González, J.C. and Matinaga, F.M.}, year={2012}, pages={147–153}} 

@article{Kuo_2014, title={Electrical conduction and mobility enhancement in P-type In-doped Cu$_2$ZnSnS$_4$ bulks}, volume={53}, DOI={10.7567/jjap.53.035801}, number={3}, journal={Japanese Journal of Applied Physics}, author={Kuo, Dong-Hau and Tsega, Moges}, year={2014}, pages={035801}} 

@article{Li_2016, title={10\% efficiency Cu$_2$ZnSn(S,Se)$_4$ thin film solar cells fabricated by magnetron sputtering with enlarged depletion region width}, volume={149}, DOI={10.1016/j.solmat.2016.02.002}, journal={Solar Energy Materials and Solar Cells}, author={Li, Jianjun and Wang, Hongxia and Luo, Miao and Tang, Jiang and Chen, Cheng and Liu, Wei and Liu, Fangfang and Sun, Yun and Han, Junbo and Zhang, Yi}, year={2016}, pages={242–249}} 

@article{Rajeshmon_2013, title={Modification of the optoelectronic properties of sprayed In$_2$S$_3$ thin films by indium diffusion for application as buffer layer in CZTS based solar cell}, volume={553}, DOI={10.1016/j.jallcom.2012.11.106}, journal={Journal of Alloys and Compounds}, author={Rajeshmon, V.G. and Poornima, N. and Sudha Kartha, C. and Vijayakumar, K.P.}, year={2013}, pages={239–244}} 

@article{Ren_2017, title={Investigation of the SnS/Cu$_2$ZnSnS$_4$ interfaces in kesterite thin-film solar cells}, volume={2}, DOI={10.1021/acsenergylett.7b00151}, number={5}, journal={ACS Energy Letters}, author={Ren, Yi and Richter, Michael and Keller, Jan and Redinger, Alex and Unold, Thomas and Donzel-Gargand, Olivier and Scragg, Jonathan J. and Platzer Björkman, Charlotte}, year={2017}, pages={976–981}} 

@article{Just_2016, title={Compositional dependence of charge carrier transport in kesterite Cu$_2$ZnSnS$_4$ solar cells}, volume={120}, DOI={10.1063/1.4971179}, number={22}, journal={Journal of Applied Physics}, author={Just, Justus and Nichterwitz, Melanie and Lützenkirchen-Hecht, Dirk and Frahm, Ronald and Unold, Thomas}, year={2016}, pages={225703}} 

@article{Pu_2017, title={Sentaurus modelling of 6.9\% Cu$_2$ZnSnS$_4$ device based on comprehensive electrical \& optical characterization}, volume={160}, DOI={10.1016/j.solmat.2016.10.053}, journal={Solar Energy Materials and Solar Cells}, author={Pu, Aobo and Ma, Fajun and Yan, Chang and Huang, Jialiang and Sun, Kaiwen and Green, Martin and Hao, Xiaojing}, year={2017}, pages={372–381}} 


@ARTICLE{Abernethy2003,
  author = {Colin D. Abernethy and Gareth M. Codd and Mark D. Spicer
    and Michelle K. Taylor},
  title = {{A} highly stable {N}-heterocyclic carbene complex of
    trichloro-oxo-vanadium(\textsc{v}) displaying novel
    {C}l---{C}(carbene) bonding interactions},
  journal = {{J}. {A}m. {C}hem. {S}oc.},
  year = {2003},
  volume = {125},
  pages = {1128--1129},
  number = {5},
  doi = {10.1021/ja0276321},
}

@MISC{ACS2007,
  url = {http://pubs.acs.org/books/references.shtml},
}
