# Supplementary material for: Enhanced Carrier Collection in Cd/In-Based Dual Buffers in Kesterite Thin-Film Solar Cells from Nanoparticle Inks
Source: ACS Appl Energy Mater. 2023 Oct 27;6(21):10883–96. doi: 10.1021/acsaem.3c01622 (PMC10646902; doi:10.1021/acsaem.3c01622)
Supplement: Supplementary file 2 — ae3c01622_si_002.zip [file ae3c01622_si_002.zip › ACSAEM_revised.tex]

%%%%%%%%%%%%%%%%%%%%%%%%%%%%%%%%%%%%%%%%%%%%%%%%%%%%%%%%%%%%%%%%%%%%%
%% This is a (brief) model paper using the achemso class
%% The document class accepts keyval options, which should include
%% the target journal and optionally the manuscript type. 
%%%%%%%%%%%%%%%%%%%%%%%%%%%%%%%%%%%%%%%%%%%%%%%%%%%%%%%%%%%%%%%%%%%%%
\documentclass[journal=jacsat,manuscript=article]{achemso}

%%%%%%%%%%%%%%%%%%%%%%%%%%%%%%%%%%%%%%%%%%%%%%%%%%%%%%%%%%%%%%%%%%%%%
%% Place any additional packages needed here.  Only include packages
%% which are essential, to avoid problems later. Do NOT use any
%% packages which require e-TeX (for example etoolbox): the e-TeX
%% extensions are not currently available on the ACS conversion
%% servers.
%%%%%%%%%%%%%%%%%%%%%%%%%%%%%%%%%%%%%%%%%%%%%%%%%%%%%%%%%%%%%%%%%%%%%
\usepackage[version=3]{mhchem}
\setkeys{acs}{maxauthors = 25}
\usepackage{floatrow}
\usepackage{graphicx}
%\usepackage{subfig}
%\usepackage{caption}
\usepackage[label font=bf,labelformat=parens]{subfig}
\captionsetup[table]{textfont=sf,position=top}
%\usepackage[labelformat=bf, position=top]{subcaption}
\usepackage{amssymb}
\usepackage{amsmath}
\usepackage{gensymb}
\usepackage{hyperref}
\usepackage{xcolor,soul}
\usepackage{booktabs}
\usepackage[pagewise]{lineno}
\usepackage{framed}
\colorlet{shadecolor}{yellow}
\linenumbers
%%%%%%%%%%%%%%%%%%%%%%%%%%%%%%%%%%%%%%%%%%%%%%%%%%%%%%%%%%%%%%%%%%%%%
%% If issues arise when submitting your manuscript, you may want to
%% un-comment the next line.  This provides information on the
%% version of every file you have used.
%%%%%%%%%%%%%%%%%%%%%%%%%%%%%%%%%%%%%%%%%%%%%%%%%%%%%%%%%%%%%%%%%%%%%
%%\listfiles

%%%%%%%%%%%%%%%%%%%%%%%%%%%%%%%%%%%%%%%%%%%%%%%%%%%%%%%%%%%%%%%%%%%%%
%% Place any additional macros here.  Please use \newcommand* where
%% possible, and avoid layout-changing macros (which are not used
%% when typesetting).
%%%%%%%%%%%%%%%%%%%%%%%%%%%%%%%%%%%%%%%%%%%%%%%%%%%%%%%%%%%%%%%%%%%%%
\newcommand*\mycommand[1]{\texttt{\emph{#1}}}

%%%%%%%%%%%%%%%%%%%%%%%%%%%%%%%%%%%%%%%%%%%%%%%%%%%%%%%%%%%%%%%%%%%%%
%% Meta-data block
%% ---------------
%% Each author should be given as a separate \author command.
%%
%% Corresponding authors should have an e-mail given after the author
%% name as an \email command. Phone and fax numbers can be given
%% using \phone and \fax, respectively; this information is optional.
%%
%% The affiliation of authors is given after the authors; each
%% \affiliation command applies to all preceding authors not already
%% assigned an affiliation.
%%
%% The affiliation takes an option argument for the short name.  This
%% will typically be something like "University of Somewhere".
%%
%% The \altaffiliation macro should be used for new address, etc.
%% On the other hand, \alsoaffiliation is used on a per author basis
%% when authors are associated with multiple institutions.
%%%%%%%%%%%%%%%%%%%%%%%%%%%%%%%%%%%%%%%%%%%%%%%%%%%%%%%%%%%%%%%%%%%%%
\author{Stephen Campbell}
\author{Guillaume Zoppi}
\affiliation[Northumbria University]
{Dept. of Mathematics, Physics and Electrical Engineering, Northumbria University, Newcastle-upon-Tyne, NE1 8ST, United Kingdom}
\author{Leon Bowen}
\affiliation{Dept. of Physics, Durham University, Durham, DH1 3LE, United Kingdom}
\author{Pietro Maiello}
\affiliation[Northumbria University]{Dept. of Mathematics, Physics and Electrical Engineering, Northumbria University, Newcastle-upon-Tyne, NE1 8ST, United Kingdom}
\author{Vincent Barrioz}
\affiliation[Northumbria University]{Dept. of Mathematics, Physics and Electrical Engineering, Northumbria University, Newcastle-upon-Tyne, NE1 8ST, United Kingdom}
\author{Neil S. Beattie}
\affiliation[Northumbria University]
{Dept. of Mathematics, Physics and Electrical Engineering, Northumbria University, Newcastle-upon-Tyne, NE1 8ST, United Kingdom}
\author{Yongtao Qu}
\affiliation[Northumbria University]
{Dept. of Mathematics, Physics and Electrical Engineering, Northumbria University, Newcastle-upon-Tyne, NE1 8ST, United Kingdom}
\email{y.qu@northumbria.ac.uk}

%%%%%%%%%%%%%%%%%%%%%%%%%%%%%%%%%%%%%%%%%%%%%%%%%%%%%%%%%%%%%%%%%%%%%
%% The document title should be given as usual. Some journals require
%% a running title from the author: this should be supplied as an
%% optional argument to \title.
%%%%%%%%%%%%%%%%%%%%%%%%%%%%%%%%%%%%%%%%%%%%%%%%%%%%%%%%%%%%%%%%%%%%%
\title[An \textsf{achemso} demo]
  {Enhanced carrier collection in Cd/In-based dual buffers in kesterite thin film solar cells from nanoparticle inks} %\footnote{A footnote for the title}}

%%%%%%%%%%%%%%%%%%%%%%%%%%%%%%%%%%%%%%%%%%%%%%%%%%%%%%%%%%%%%%%%%%%%%
%% Some journals require a list of abbreviations or keywords to be
%% supplied. These should be set up here, and will be printed after
%% the title and author information, if needed.
%%%%%%%%%%%%%%%%%%%%%%%%%%%%%%%%%%%%%%%%%%%%%%%%%%%%%%%%%%%%%%%%%%%%%
\abbreviations{IR,NMR,UV}
\keywords{Kesterite, CZTSSe, nanoparticle inks, In$_2$S$_3$-CdS buffer, EBIC}

%%%%%%%%%%%%%%%%%%%%%%%%%%%%%%%%%%%%%%%%%%%%%%%%%%%%%%%%%%%%%%%%%%%%%
%% The manuscript does not need to include \maketitle, which is
%% executed automatically.
%%%%%%%%%%%%%%%%%%%%%%%%%%%%%%%%%%%%%%%%%%%%%%%%%%%%%%%%%%%%%%%%%%%%%
\begin{document}

%%%%%%%%%%%%%%%%%%%%%%%%%%%%%%%%%%%%%%%%%%%%%%%%%%%%%%%%%%%%%%%%%%%%%
%% The "tocentry" environment can be used to create an entry for the
%% graphical table of contents. It is given here as some journals
%% require that it is printed as part of the abstract page. It will
%% be automatically moved as appropriate.
%%%%%%%%%%%%%%%%%%%%%%%%%%%%%%%%%%%%%%%%%%%%%%%%%%%%%%%%%%%%%%%%%%%%%
%\begin{tocentry}

%\begin{figure}
  %\includegraphics[width=textwidth]{Graphical_abstract.png} %[width=\textwidth]
  %\caption{Quantitative EBIC current data as a function of beam position relative to the devices D:CZTSSe-In$_2$S$_3$-CdS and E:CZTSSe-CdS-In$_2$S$_3$ extracted from the respective line scans in Fig. 8(a,d). The dashed red and blue lines represent the sum of the SCR width and minority carrier diffusion length for each device determined from $C-V$ and EQE measurements, respectively.}
%\label{fig:Graphical_abstract}
%\end{figure}
%Some journals require a graphical entry for the Table of Contents.
%This should be laid out ``print ready'' so that the sizing of the
%text is correct.

%Inside the \texttt{tocentry} environment, the font used is Helvetica
%8\,pt, as required by \emph{Journal of the American Chemical
%Society}.

%The surrounding frame is 9\,cm by 3.5\,cm, which is the maximum
%permitted for  \emph{Journal of the American Chemical Society}
%graphical table of content entries. The box will not resize if the
%content is too big: instead it will overflow the edge of the box.

%This box and the associated title will always be printed on a
%separate page at the end of the document.

%\end{tocentry}

%%%%%%%%%%%%%%%%%%%%%%%%%%%%%%%%%%%%%%%%%%%%%%%%%%%%%%%%%%%%%%%%%%%%%
%% The abstract environment will automatically gobble the contents
%% if an abstract is not used by the target journal.
%%%%%%%%%%%%%%%%%%%%%%%%%%%%%%%%%%%%%%%%%%%%%%%%%%%%%%%%%%%%%%%%%%%%%
\begin{abstract}
\noindent
Increasing the power conversion efficiency (PCE) of kesterite Cu$_2$ZnSn(S,Se)$_4$
(CZTSSe) solar cells has remained challenging over the last decade, in part due to open circuit voltage($V_{OC}$)-limiting defect states at the absorber/buffer interface. Previously, we found that substituting the conventional CdS buffer layer with In$_2$S$_3$ in CZTSSe devices fabricated from nanoparticle inks produced an increase in the apparent doping density of the CZTSSe film and a higher built-in voltage arising from a more favourable energy band alignment at the absorber/buffer interface. However, any associated gain in $V_{OC}$ was negated by the introduction of photo-active defects at the interface. This present study incorporates a hybrid Cd/In dual buffer in CZTSSe devices which demonstrate an average relative increase of 11.5\% in power conversion efficiency (PCE) compared to CZTSSe devices with standard CdS buffer. Current density-voltage analysis using a double diode model revealed the presence of i) a large recombination current in the quasi-neutral region (QNR) of the CZTSSe absorber in the standard CdS-based device, ii) a large recombination current in the space charge region (SCR) of the hybrid buffer CZTSSe-In$_2$S$_3$-CdS device and iii) reduced recombination currents in both the QNR and SCR of the CZTSSe-CdS-In$_2$S$_3$ device. This accounts for a notable 9.0\% average increase in short circuit current density ($J_{SC}$) observed in the CZTSSe-CdS-In$_2$S$_3$ in comparison to the CdS-only CZTSSe solar cells. Energy dispersive X-ray (EDX), secondary ion mass spectroscopy (SIMS) and grazing incidence X-ray diffraction (GIXRD) compositional analysis of the CZTSSe layer in the three types of kesterite solar cells suggests there is diffusion of elemental In and Cd into the absorbers with a hybrid buffer. Enhanced Cd diffusion concomitant with a double post-deposition heat treatment (PDHT) of the hybrid buffer layers in the CZTSSe-CdS-In$_2$S$_3$ device increases carrier collection and extraction and boosts $J_{SC}$. This is evidenced by electron beam induced current (EBIC) measurements where higher current generation and collection near to the \textit{p-n} junction is observed, accounting for the increase in $J_{SC}$ in this device. It is expected that optimisation of the heat treatment of the hybrid buffer layers will lead to further improvements in device performance. 
\end{abstract}

%%%%%%%%%%%%%%%%%%%%%%%%%%%%%%%%%%%%%%%%%%%%%%%%%%%%%%%%%%%%%%%%%%%%%
%% Start the main part of the manuscript here.
%%%%%%%%%%%%%%%%%%%%%%%%%%%%%%%%%%%%%%%%%%%%%%%%%%%%%%%%%%%%%%%%%%%%%

\section{Keywords}
Kesterite, CZTSSe, nanoparticle inks, In$_2$S$_3$-CdS buffer, EBIC

\section{Introduction}
Among all the renewable energy sources (wind, water, solar, etc.), photovoltaic (PV) technology is the most promising way to harvest ambient light energy silently and unobtrusively into electricity, committing to the net-zero greenhouse emission strategy \cite{Shell_Global}. Closely related to the prominent thin-film technology Copper Indium Gallium Selenide (CIGS) but with increased Earth abundance of the constituent elements, kesterite emerged as one of the most promising PV absorber materials because of the low cost, excellent and stable optoelectronic properties \cite{Yan_2018, Li_2022}. To date, the Cu2ZnSn(S,Se)4 (CZTSSe) thin film solar cells (TFSCs) demonstrated promising power conversion efficiency (PCE) of 13.8\% (certified) and 14.9\% (reported) at the laboratory scale \cite{Zhou_2023,Green_2023,NREL_2023}.%\cite{Liu_2020,Son_2019,Wang_2013,NREL}. 
While the theoretically predicted efficiency for kesterites is over 32\% which gives large motivation and window to further enhance the device performance. Importantly, kesterite solar cells made from nanoparticle inks have the potential to provide disruptively high specific power solar modules on flexible substrates that are ideal to integrated to “self-powered” distributed Internet of Things (IoT) applications \cite{Qu_2016,Qu_2016a,Qu_2014,Xu_2018,Antunez_2017}.  

While thin film solar cells fabricated from kesterite absorber provide an Earth abundant and stable energy harvesting solution, their commercialisation has been historically restricted, in part due to its $V_{OC}$-limiting defect states both at the absorber bulk and absorber/buffer interface \cite{Fonoll_2021,Qu_2019}. It was found that substituting the conventional CdS buffer layer with In$_2$S$_3$ in kesterite devices produced an increase in the apparent doping density of the CZTSSe film and a higher built-in voltage arising from a more favourable energy band alignment at the absorber/buffer interface \cite{Yan_2016,Jiang_2016,Barkhouse_2012}. However, any associated gain in $V_{OC}$ was negated by the introduction of photo-active defects at the interface as reported in our previous work \cite{Campbell_2020}. It is believed that the elemental doping due to inter-diffusion at absorber/buffer heterojunctions plays an important role in passivating interface defects and determining kesterite solar cells’ performance \cite{Kim_2014,Campbell_2022}.  

In this study therefore, a CdS/In$_2$S$_3$ hybrid buffer structure was explored in CZTSSe devices to understand how the buffer structure will influence the elemental diffusion at the heterojunction and determine the device performance.  Spectral response measurements of hybrid buffer devices confirmed the presence of photo-active interface defects when the In$_2$S$_3$ buffer is adjacent to the CZTSSe absorber. Current density-voltage analysis using a double diode model revealed the presence of i) a large recombination current in the quasi-neutral region (QNR) of the CZTSSe absorber in the standard CdS-based device, ii) a large recombination current in the space charge region (SCR) of the hybrid buffer CZTSSe-In$_2$S$_3$-CdS device and iii) reduced recombination currents in both the QNR and SCR of the CZTSSe-CdS-In$_2$S$_3$ device. Further measurement including Energy dispersive X-ray (EDX), secondary ion mass spectroscopy (SIMS) and grazing incidence X-ray diffraction (GIXRD) compositional analysis of the CZTSSe layer in the three types of kesterite solar cells suggests there is diffusion of elemental In into the absorbers with a hybrid buffer. We found that a middle CdS layer between CZTSSe absorber and top In$_2$S$_3$ buffer is essential to provide a proper doping density of the SCR region of the CZTSSe without adversely affecting overall device performance. Hereafter, devices with structures CZTSSe-CdS, CZTSSe-In$_2$S$_3$-CdS and CZTSSe-CdS-In$_2$S$_3$ will be referred to as devices H, D and E, respectively. 

\section{Results and discussion}
\subsection{Device Characteristics}

Figure \ref{fig:Box_plots_JV_curves_with_labels} shows the distribution of device parameters in the CZTSSe solar cells with different buffers with Table \ref{tbl:JV_parameters}. showing the average parameter values for a set of nine solar cells (champion device values in brackets). Evident is the increase in open circuit voltage ($V_{OC}$), short circuit current density ($J_{SC}$) and PCE ($\eta$) of device E compared to the other devices. Device D generally performed worse than the other two devices. Both device sets with a dual buffer exhibit a lower fill factor (FF) than the standard devices with a single CdS buffer. The decrease in FF for devices with a dual buffer layer can be directly related to an increase in series resistance ($R_S$) for those devices. Typical $R_S$ values for the dual buffer cells studied is $\sim$1.9 $\Omega$cm$^2$ compared to $\sim$1.0 $\Omega$cm$^2$ for the reference CdS buffered cells whilst the shunt resistance ($R_{SH}$) was similar in all device types ($\sim$140 $\Omega$cm$^2$). Higher $R_S$ in the dual buffer devices can be attributed to an increase in the combined thickness of the CdS/In$_2$S$_3$ layers (see \textbf{Electron microscopy and composition} section)\cite{Cantas_2018}. Most notable is the average increase in $J_{SC}$ of type E solar cells (34.7 mA/cm$^2$) compared to H (31.8 mA/cm$^2$) and D (32.0 mA/cm$^2$) with champion device E achieving a $J-V$ of 36.7 mA/cm$^2$. Subsequently, this champion solar cell achieved a PCE of 7.75\%. $J-V$ curves of champion solar cells for all device types measured in the dark and under 1-sun illumination are plotted in Fig 2(a). The dark and illuminated $J-V$ curves exhibit crossover behaviour which is indicative of an electrical barrier in either the buffer/absorber interface or at the absorber/Mo metal contact due to a thick interfacial layer of MoSe$_2$ \cite{Wang_2013,Shin_2012,Scragg_2013}. As all devices fabricated for this study were made from the same batch of CZTS nanoparticle inks and subjected to the same selenisation conditions, it is unlikely that a thick MoSe$_2$ layer is the cause of the low crossover point. Our previous studies have shown CZTSSe devices fabricated from CZTS nanoparticle inks typically have a low hole barrier of $\sim$40 meV at the back contact suggesting the back contact is not the predominant factor influencing carrier extraction \cite{Campbell_2022,Campbell_2018}. This suggests that a current-blocking barrier exists at the buffer/absorber interface in all types of devices with a higher barrier present when In$_2$S$_3$ is deposited directly on top of the CZTSSe absorber (indicated by the lower $J-V$ crossover point in device D). The dark $J-V$ curves in Figure \ref{fig:JV_crossover_dual_buffers} were fitted using the double-diode model for a n$^+$-p device (see Supp Fig. S1), described by:
\begin{equation}
J = J_{01}\left[exp\left(\frac{q\left(V+JR_S\right)}{kT}\right)-1\right] - J_{02}\left[exp\left(\frac{q\left(V+JR_S\right)}{2kT}\right)-1\right] - \frac{\left(V+JR_S\right)}{R_{SH}}
\label{eqn:two_diode_model}
\end{equation}
where $k$ is the Boltzmann constant, $T$ is the temperature, $R_S$ is series resistance, $R_{SH}$ is shunt resistance and $J_{01}$, $J_{02}$ are the reverse saturation currents relating to the recombination currents in the quasi-neutral region (QNR) and space charge region (SCR) of the solar cell, respectively (see Table 2). Practical fitting of the illuminated $J-V$ curves is difficult as small fluctuations in the light intensity overwhelm the effects of the second diode, which relates to the SCR. It is apparent device E has a lower recombination current in the SCR ($J_{02}$ = 6.9 x10$^{-3}$ mA/cm$^2$) compared to the other device types (H: $J_{02}$ = 4.6 x10$^{-2}$ mA/cm$^2$, D: $J_{02}$ = 6.4 x10$^{-1}$ mA/cm$^2$) which is concomitant with higher $J_{SC}$ observed in type E devices. Conversely, device D showed a lower recombination current in the bulk of the CZTSSe absorber where $J_{01}$ = 1.6 x10$^{-6}$ mA/cm$^2$ in contrast to $J_{01}$ values of 2.6 x10$^{-4}$ mA/cm$^2$ and 7.3 x10$^{-5}$ mA/cm$^2$ for devices H and E, respectively (see Table \ref{tbl:J0_NA_wSCR_parameters}). Explanations for this behaviour will be explored in the Discussion section. The performance of kesterite solar cells can be limited by heterojunction interface defects and deep level defects in the SCR \cite{Chen_2013,Barkhouse_2011,Duan_2012}.

Capacitance-voltage ($C-V$) profiling measurements were performed to determine the apparent doping density ($N_A$), SCR width ($w_{SCR}$) and built-in potential ($V_{BI}$) of all device types. Setting the bias voltage to V = 0, $N_A$ and $V_{BI}$ can be determined from Mott-Schottky analysis of $C-V$ data, which is expressed by $N_A=-2(dC^{-2}/dV)/q\varepsilon_0\varepsilon_r$, where $C$ is the capacitance/cell area, $\varepsilon_0$ is the permittivity of free space and $\varepsilon_r$ is the dielectric constant of CZTSSe (see Supp. Fig. S2). As such, built-in voltages of 0.182 V, 0.841 V and 0.126 V were determined for devices H, D and E, respectively. The relatively high $V_{BI}$ value observed in device D is likely due to a positive ‘spike-like’ conduction band offset at the CZTSSe-In$_2$S$_3$ interface, which was demonstrated in our previous study of CZTSSe solar cells with a In$_2$S$_3$ buffer \cite{Campbell_2020}. 

\begin{figure}[H]
  \includegraphics[width=0.85\textwidth]{Box_plots_JV_curves_with_labels.png} 
  \caption{Box plots of the distribution of (a) $V_{OC}$, (b) $J_{SC}$, (c) $FF$ and (d) efficiency of all nine cells for each device structure. $\square$ symbol is the average value, $\times$ is the minimum and maximum value. The three horizontal lines of each box represent 25\%, 50\% and 75\% of the data distribution. The whisker range is determined by the standard deviation of the data.}
\label{fig:Box_plots_JV_curves_with_labels}
\end{figure}

\begin{table}[ht!]
  \caption{Average device parameters for the CZTSSe solar cells with best performing device values in brackets.}
  \label{tbl:JV_parameters}
  \begin{tabular}{l c c c c}
    \hline
    \addlinespace[1.0ex]
    Device type & \textit{V$_{OC}$} & \textit{J$_{sc}$} & \textit{FF} & \textit{Efficiency} \\
    & (mV) & (mA/cm$^2$) & (\%) & (\%) \\
    \addlinespace[1.0ex]
    \hline
    \addlinespace[1.0ex]
    H: CZTSSe-CdS & 341 (355) & 31.8 (34.1) & 54.5 (60.7) & 5.90 (7.03) \\
    \addlinespace[0.5ex]
    D: CZTSSe-In$_2$S$_3$-CdS & 310 (335) & 32.0 (35.4) & 49.6 (52.9) & 4.87 (6.00) \\
    \addlinespace[0.5ex]
    E: CZTSSe-CdS-In$_2$S$_3$ & 353 (372) & 34.7 (36.7) & 53.7 (57.5) & 6.58 (7.75) \\    
    \addlinespace[1.0ex]
    \hline
  \end{tabular}
\end{table}

\noindent
Devices with a large $V_{BI}$ should have a correspondingly high $V_{OC}$ which is not the case for devices with structure CZTSSe-In$_2$S$_3$-CdS and could be related to increased levels of defects at the buffer-absorber interface1. Additionally, $N_A$ values of 8.4 x10$^{15}$ cm$^{-3}$, 1.8 x10$^{17}$ cm$^{-3}$ and 1.7 x10$^{16}$ cm$^{-3}$ were determined for H, D and E, respectively (see Table \ref{tbl:J0_NA_wSCR_parameters}). The notable increase in doping density for device D has previously been observed in kesterite solar cells which employ In$_2$S$_3$ as a buffer layer and was ascribed to significant In diffusion into the absorber as a result of device processing conditions \cite{Yan_2016,Jiang_2016,Kim_2014}. Elemental diffusion into the CZTSSe absorber will be addressed in detail in the following Discussion section. Figure \ref{fig:CV_dual_buffers_CZTSSe_MRS} shows the apparent doping density profile at a distance $w$ from the $p-n$ junction width  and $A$ is cell area. Devices H and D show a “U”-shaped depth-dependent doping profile often seen in thin film chalcopyrite and kesterite solar cells with a minimum doping concentration typically in the range of a few 10$^{15}$ cm$^{-3}$ for moderate applied voltage bias with significantly higher doping density at high forward and reverse bias \cite{Campbell_2020,Werner_2019,Werner_2018,Andres_2018,Xu_2019}. An increase in apparent doping density toward increasing forward bias has been attributed to minority carrier injection and parasitic resistances and the increase with higher reverse bias related to the presence of deep defects\cite{Heath_2011}. Werner \textit{et al}. have suggested that the SCR capacitance in thin film solar cells containing Cd- or Zn-incorporated buffers follows the model of linearly graded junction and is a result of elemental intermixing at the buffer/absorber interface which alters the apparent doping concentration \cite{Werner_2019}. However, device E shows an extended flat region in the depth-dependent doping profile suggesting a more uniform doping concentration which extends from the region near the buffer/absorber interface into the bulk of the CZTSSe absorber. The SCR width ($w_{SCR}$) is calculated to be 143 nm, 71 nm and 83 nm for H, D and E, respectively. Both device types with a dual buffer exhibit a significant narrowing of the SCR compared to the standard device. This can be directly attributed to higher doping density observed in the devices with a dual buffer as the SCR width ratio of \textit{n-} to \textit{p-}type semiconductor in a \textit{p-n} junction is equal to the ratio of apparent acceptor to donor density, i.e. $w_{SCR,p}/w_{SCR,n}$ where $w_{SCR,p}$ and $w_{SCR,n}$ are the SCR widths in \textit{p-} and \textit{n-}type semiconductor, respectively and $N_D$ and $N_A$ are the apparent donor and acceptor densities, respectively (see Table \ref{tbl:J0_NA_wSCR_parameters}). From Table \ref{tbl:J0_NA_wSCR_parameters}, it appears the apparent doping density of the CZTSSe absorbers in the studied devices is linked to recombination current in the SCR of their respective devices.

\begin{figure*}[ht!]
  \subfloat[]{
	\includegraphics[width=0.5\textwidth]{JV_crossover_dual_buffers.png}   
	\label{fig:JV_crossover_dual_buffers}}
  \subfloat[]{\includegraphics[width=0.5\textwidth]{CV_dual_buffers_CZTSSe_MRS.png} 
  \label{fig:CV_dual_buffers_CZTSSe_MRS}}
  \caption{(a) Light (solid lines) and dark (dash-dot lines) $J-V$ curves for all champion device types. Solid circles mark the crossover points between light and dark $J-V$ plots and (b) $C-V$ depth profiles with indicated $w_{SCR}$ values at zero bias.}
\label{fig:JV_and_CV}
\end{figure*}

\begin{table}[ht!]
  \caption{Recombination current values ($J_{01}$ and $J_{02}$) of best performing cells for each device type determined by double diode analysis (according to Eqn. \ref{eqn:two_diode_model}) with apparent doping density ($N_A$) and SCR width ($w_{SCR}$) of corresponding devices}
  \label{tbl:J0_NA_wSCR_parameters}
  \begin{tabular}{l c c c c}
    \hline
    \addlinespace[1.0ex]
    Device type & \textit{J$_{01}$} QNR & \textit{J$_{02}$} SCR & \textit{w$_{SCR}$} & \textit{N$_A$} \\
    & (mA/cm$^2$) & (mA/cm$^2$) & (nm) & (cm$^{-3}$) \\
    \addlinespace[1.0ex]
    \hline
    \addlinespace[1.0ex]
    H: CZTSSe-CdS & 2.6 x10$^{-4}$ & 4.6 x10$^{-2}$ & 143 & 8.9 x10$^{15}$ \\
    \addlinespace[0.5ex]
    D: CZTSSe-In$_2$S$_3$-CdS & 1.6 x10$^{-6}$ & 6.4 x10$^{-1}$ & 71 & 1.7 x10$^{17}$ \\
    \addlinespace[0.5ex]
    E: CZTSSe-CdS-In$_2$S$_3$ & 7.2 x10$^{-5}$ & 6.9 x10$^{-3}$ & 83 & 1.6 x10$^{16}$ \\    
    \addlinespace[1.0ex]
    \hline
  \end{tabular}
\end{table}

To gain deeper insight into carrier collection efficiency, EQE measurements were performed on all device types with results shown in Figure \ref{fig:EQE_dual_buffers_CZTSSe_integrated_Jsc_revised}. The spectra showed similar responses whereby a steep rise in current collection is observed in the ultraviolet-blue region ($<$450 nm), followed by steady collection in region 600 – 850 nm and a gradual decrease at wavelengths $>$850 nm. Both types of dual buffer device showed increased current extraction at wavelengths <550 nm due to the presence of a slightly thinner CdS layer and higher transmittance in the In$_2$S$_3$ layer \cite{Campbell_2020}. The most notable difference in EQE spectra is the drop in response of device D over wavelengths $>$550 nm which could be linked to a poor minority carrier diffusion length coupled with a narrow $w_{SCR}$. As effective charge separation occurs in the depletion region in the absorber material of a solar cell, such a small $w_{SCR}$ due to high hole concentration in CZTSSe adversely affects carrier collection. The overall lower collection efficiency in this device would also suggest a higher barrier to minority carrier (electron) transport which is in agreement with the lower $J-V$ crossover for this device seen in Figure \ref{fig:JV_crossover_dual_buffers}. Similar behaviour has been observed in other kesterite solar cells which employ a In$_2$S$_3$ buffer \cite{Yan_2016,Khadka_2015,Pei_2017}. By definition, EQE represents the ratio between the numbers of generated charge carriers to the number of incident photons, therefore the $J_{SC}$ can be estimated by integrating the EQE over the entire spectrum. The comparative results between $J_{SC}$ extracted from $J-V$ and EQE analysis are shown as a table inset in Figure \ref{fig:EQE_dual_buffers_CZTSSe_integrated_Jsc_revised}. It is evident that devices with a dual buffer layer have lower $J_{SC}$ when calculated from EQE spectra. Similar results have been observed previously and were attributed to the photoactive nature of the In$_2$S$_3$ layer and the CZTSSe/In$_2$S$_3$ interface which can influence defects and interface recombination\cite{Yan_2016,Liu_2017}. The bandgaps $E_G$ of the CZTSSe absorbers in each type of device were determined from EQE measurements (see Supp. Fig. S3) yielding values of 1.143 eV, 1.187 eV and 1.143 eV for devices H, D and E, respectively. Xiao \textit{et al.} studied the effects of indium doping on CZTS and CZTSe solar cells and found that an increasing In/Sn ratio (or In content) caused a monotonic increase in the absorber bandgap \cite{Xiao_2018}. Therefore, indium diffusion from the In$_2$S$_3$ buffer into the CZTSSe film due to In$_2$S$_3$/CdS film deposition/heat treatment) could account for the increased bandgap seen in device D.

\begin{figure*}[ht!]
  \subfloat[]{\includegraphics[width=0.5\textwidth]{EQE_dual_buffers_CZTSSe_integrated_Jsc_revised.png} 
  \label{fig:EQE_dual_buffers_CZTSSe_integrated_Jsc_revised}}
  \subfloat[]{\includegraphics[width=0.5\textwidth]{EQE_dual buffers_CZTSSe_light_bias.png} \label{fig:EQE_dual buffers_CZTSSe_light_bias}}
\\  
  \subfloat[]{\includegraphics[width=0.5\textwidth]{EPF_BGF_dual_buffers_CSTSSe_from_EQE.png} \label{fig:EPF_BGF_dual_buffers_CSTSSe_from_EQE}}
  \caption{(a) EQE spectra with integrated $J_{SC}$ of the best cells with an area of 0.16 cm$^2$, (b) EQE with white light bias (at 15 and 30 mW/cm$^2$) and without bias light (dark) for different device types and (c) fitting of absorption coefficient $\alpha$ ($\alpha \propto-ln(1-EQE))$ below the bandgap of each device to estimate the magnitude of electrostatic potential fluctuations ($\gamma_{EPF}$) and bandgap fluctuations ($\gamma_{BGF}$).}
\label{fig:EQE_characterisation_plots}
\end{figure*}

Additionally, light-biased EQE measurements were done to study the effects of white light illumination (at 15 mW/cm$^2$ and 30 mW/cm$^2$) on absorption in the CZTSSe films of each device type (see Figure \ref{fig:EQE_dual buffers_CZTSSe_light_bias}. There is little discernible difference between the unbiased and biased EQE spectra for devices H and E whilst the light-biased EQE response of device D is higher in the blue part of the spectrum (wavelengths $<$500 nm) and significantly lower over the remaining spectrum (wavelengths $>$500 nm). This phenomenon has also been previously observed in kesterite CZTS solar cells with a CdS and/or In$_2$S$_3$ buffer layer \cite{Yan_2016,Liu_2017} which was ascribed to saturated and unsaturated photoactive defects in the CdS and In$_2$S$_3$ layers, respectively. Under white light illumination, these photoactive defects shrink the width of SCR by optical injection of red photons and the effect is more pronounced in the device with an In$_2$S$_3$ buffer directly on top of the CZTSSe absorber, due to the unsaturated nature of the defects present in this film.

In a non-ideal semiconductor with high defect densities band tail states allow the absorption of photons with sub-bandgap energies. The sub-bandgap absorption in CZTSSe can be modelled in several ways, i) Urbach tail states, ii) bandgap fluctuations (BGF) and iii) electrostatic potential fluctuations (EPF) \cite{Campbell_2019,Campbell_2020}. It is evident from the EQE spectra in Figure \ref{fig:EQE_dual_buffers_CZTSSe_integrated_Jsc_revised} that there is significant absorption of sub-bandgap photons in all device types and further analysis is required to determine the cause. It is possible to quantify the origins of band tailing utilising the relationship between the absorption coefficient ($\alpha$) of a semiconductor and EQE. EQE is proportional to $\alpha$ such that $\alpha \propto -ln[1-EQE(h\nu)]$ \cite{Liu_1994} and depends on the density of states in the fluctuating potentials of the conduction and valence energy bands. Regarding bandgap fluctuations ($\gamma_{BGF}$), the model assumes a Gaussian distribution of bandgap energies centred at $E_{G,mean}$, and characterised by a standard deviation $\sigma$ where $\sigma \equiv \gamma_{BGF}$ \cite{Gokmen_2013,Mattheis_2007}:

\begin{equation}
\alpha \propto \int_0^\infty \frac{1}{\sqrt{2\sigma}}\, exp\left[\frac{-(E_G-E_{G.mean})^2}{2\sigma^2}\right] \alpha_0 (h\nu, E_G) dE_G
\label{eq:Gaussian_absorption_BGF}
\end{equation}
Shklovskii and Efros also related $\alpha$ to the mean amplitude of electrostatic potential fluctuations ($\gamma_{EPF}$) due to a random distribution of charged defects, namely \cite{Shklovskii_1984}:
\begin{equation}
\alpha \propto \exp\left[-\frac{2}{5\sqrt{\pi}}\left(\frac{E_G-h\nu}{\gamma_{EPF}/2}\right)^{\!-\frac{5}{4}}\right]
\label{eq:absorption_EPF}
\end{equation}

\noindent Therefore, the above absorption models can be applied to a plot of $\alpha \propto -ln[1-EQE(h\nu)]$ vs. h$\nu$ , see Figure \ref{fig:EPF_BGF_dual_buffers_CSTSSe_from_EQE}. It is apparent that the application of a single absorption model to the data does not adequately describe the observed behaviour. In this instance, a combination of BGF and EPF models provide the best data fit. All device types show a similar trend for EPF (23, 23 and 26 meV for device H, D and E, respectively). This is in good agreement with the values of the exponential tail states characterised by the Urbach energy of the CZTSSe absorber in each device, see Supp. Fig. S4. However, there is a considerable difference in the BGF values with $\gamma_{BGF}$ as high as 188 meV in device D compared to 146 meV and 125 meV for H and E devices, respectively. This increase can potentially be associated with a higher degree of In diffusion following two successive heat treatments of the buffer layers during fabrication of this device structure (see Experimental secion). An in-depth study of the material characteristics of the buffer and CZTSSe absorber layers in each device was conducted to elucidate the cause of the differences in performance observed during electrical characterisation of the three device types.

\section{Discussion}
\subsection{XRD analysis}

Microstructural analysis was performed by grazing incidence X-ray diffraction (GIXRD) on SLG-Mo-CZTSSe, SLG-Mo-CZTSSe-In$_2$S$_3$ and SLG-Mo-CZTSSe-CdS film stacks. In GIXRD patterns, depth profile information was obtained by performing detector scans with fixed incidence angle of 0.5, 0.8, 1.0 and 1.5° . By varying the incidence angle, the penetration depth of X-rays is varied accordingly and can be calculated based on $\alpha_i$ and material properties (see Supp. Info). Penetration depths for $\alpha_i$ = 0.5, 0.8, 1.0 and 1.5° were calculated according to the method detailed in Supp. Info and determined to be ca. 140, 230, 280 and 410 nm, respectively.

\begin{figure*}[ht!]
  \subfloat[]{\includegraphics[width=0.5\textwidth]{XRD_comparison_dual_buffers_CZTSSe.png} 
  \label{fig:XRD_comparison_dual_buffers_CZTSSe}}
  \subfloat[]{\includegraphics[width=0.5\textwidth]{CZTSSe_In2S3_peak_fit_GIXRD.png} \label{fig:CZTSSe_In2S3_peak_fit_GIXRD}}
\\  
  \subfloat[]{\includegraphics[width=0.5\textwidth]{XRD_lattice_comparison_dual_buffers_CZTSSe.png} \label{fig:XRD_lattice_comparison_dual_buffers_CZTSSe}}
  \caption{(a) Grazing incidence XRD (GIXRD) patterns of bare CZTSSe, CZTSSe-In$_2$S$_3$ and CZTSSe-CdS films on Mo-coated SLG at an incidence angle $\alpha_i$ of 0.5° with peaks referenced to CZTSe PDF 058-0868, (b) normalised GIXRD patterns of the {112} peak for SLG-Mo-CZTSSe-In$_2$S$_3$ film stack at a series of incidence angles. The corresponding X-ray penetration depth at different incident angles given in the brackets are calculated based on the attenuation law and (c) a/c lattice parameters of the CZTSSe absorbers in the respective film stacks for the range of $\alpha_i$ values between 0.2° and 1.5°.}
\label{fig:XRD_characterisation_plots}
\end{figure*}

Figure \ref{fig:XRD_comparison_dual_buffers_CZTSSe} shows the representative diffractograms of films stacks obtained at an incidence angle of 0.5°. All GIXRD spectra reveal distinct peaks of (112), (220) and (312) planes which can be assigned to kesterite CZTSe (PDF 052-0868). The peaks for the SLG-Mo-CZTSSe-In$_2$S$_3$ film stack are broad compared to the other film stacks. The (112) peaks of SLG-Mo-CZTSSe-In$_2$S$_3$ film stack at a series of incidence angles are therefore normalised and exhibit shoulder peaks as shown in Figure \ref{fig:CZTSSe_In2S3_peak_fit_GIXRD}. When the incidence angle is set at 0.2°, X-ray penetration depth is calculated to be only \textit{ca.} 60 nm. This is very close to the actual thickness of the top In$_2$S$_3$ layer ($\sim$50nm as shown in Figure \ref{fig:SEM_cross_section_plots}(b.c) in the film stack. The diffraction pattern therefore provides the critical information on the crystal structure of materials at the interface between CZTSSe absorber and In$_2$S$_3$ buffer. The diffraction pattern becomes narrow and sharp as the incidence angle increases at the detection region far away from the absorber/buffer interface. Multi-peak fits are applied to identify overlapping diffraction peaks of co-existent phases in the broad peak around 27° - 28°. Apart from the middle main peak belonging to the CZTSSe (112) reflections, there are two shoulder peaks when the incidence angle is shallow. The vertical blue dashed line at diffraction angle of ~27.5° marks the constant position of $\beta$-In$_2$S$_3$ (311) \cite{Yahmadi_2005,Gao_2012} diffraction peak at various penetration depths. This indicates the crystal structure of the In$_2$S$_3$ buffer layer is stable and uniform across the thickness of the thin film. When the incidence angle increases to 1.2° or higher, it is hard to observe the In$_2$S$_3$ peak anymore as the X-ray detection region is far below the top In$_2$S$_3$ thin film and minimises the uncertainty from the surface roughness. In addition to the middle CZTSSe (112) reflections, a shoulder peak at a lower diffraction angle indicates increased interplanar lattice separation, likely due to incorporation of larger indium atoms into the CZTSSe crystal lattice at the absorber/buffer interface. The red dashed line indicates the continuous evolution of the shoulder peak as the X-ray penetration depth increases away from the interface and less elemental incorporation into CZTSSe absorber. When the incidence angle increases to 1.5°, no shoulder peak can be observed, indicating elemental diffusion is constrained in the narrow interface region only. A shoulder on the main (112) CZTSSe peak in film SLG-Mo-CZTSSe-CdS is also evident at lower incidence angles which corresponds to the (111) peak in CdS PDF reference 01-075-0581, see Supp. Fig. S5. The CdS peak also disappears as the x-ray penetration depth increases. Complementary techniques secondary ion mass spectroscopy (SIMS) and energy dispersive X-ray spectroscopy (EDS) were performed to validate this hypothesis.

In addition to the peak broadening, the shifting of the XRD peaks to lower value also implies an increase in lattice parameter values which can be further explained by the incorporation of an atom with larger ionic radius into the CZTSSe crystal lattice. As all CZTSSe absorbers were fabricated from the same batch of CZTS nanoparticle inks and subject to the same selenisation conditions, the shift to lower XRD diffraction angles in the stack with a In$_2$S$_3$ and CdS buffer infers elemental diffusion from the buffer to CZTSSe layer. This phenomenon is well documented in kesterite films where an increasing [Se]/([S]+[Se]) ratio shifts CZTS 2$\theta$ values from 28.44° to 27.16° in CZTSe, given the larger atomic radius of Se (atomic radius $\sim$1.98 \AA ) in comparison to sulphur (atomic radius $\sim$1.84 \AA) \cite{Qu_2019,Ananthoju_2016,Singh_2018,Riha_2011,Salome_2012}.

As presented in Figure \ref{fig:XRD_lattice_comparison_dual_buffers_CZTSSe}, the CZTSSe lattice parameters ($a = b \neq c$) for each device type were calculated using the relationships between the Bragg angle 2$\theta$, interplanar spacing $d$ and lattice parameter $a$ where $1/d^2 = ((h^2+k^2)/a^2)$ and $(hkl)$ is the miller index of diffracted plane. There is evidence of changes up to a depth of $\sim$230 nm in the lattice structure of CZTSSe absorber in the film stack with a In$_2$S$_3$ buffer layer. The lattice parameters were increased from $a$ = 5.66 to 5.68 $\AA$ and from $c$ = 11.33 to 11.48 $\AA$ from the bare CZTSSe absorber to the In$_2$S$_3$-buffered absorber. In theory, the substitution of the larger In$^{3+}$ ion (ionic radius = 0.80 $\AA$) to replace the smaller Sn$^{4+}$ ion (ionic radius = 0.69 $\AA$) will cause a systematic diffraction angle shift to lower values \cite{Kuo_2014,Li_2016,Rajeshmon_2013}. Therefore, it is speculated that In diffuses into the CZTSSe region near to the In$_2$S$_3$-CZTSSe absorber interface following buffer deposition and may induce morphological changes in the CZTSSe absorber near the interface. In the case of the CZTSSe film with a CdS buffer, there is a small increase in $a/c$ parameters of the CZTSSe absorber in the near-interface region. This observation again infers the incorporation of an element with a larger ionic radius into the CZTSSe crystal lattice near the buffer/absorber interface. A previous study found that Cd$_{Cu}$ and/or Cd$_{Zn}$ antisite defects formed up to several hundred nanometres from the heterointerface within the CZTS absorber following a PDHT of the CdS/CZTS film \cite{Yan_2018}.

\subsection{SIMS analysis}

Figure \ref{fig:SIMS_characterisation_plots} shows the SIMS depth profiles near the absorber-buffer(s) interface for all device structures. In Figure \ref{fig:SIMS_CdS_In2S3_CZTSSe}, we can clearly distinguish In$_2$S$_3$ and CdS layers with the aid of Zn signal, In/metal and Cd/metal peaks. 

\begin{figure*}[ht!]
  \subfloat[]{\includegraphics[width=0.51\textwidth]{SIMS_CdS_CZTSSe.png} 
  \label{fig:SIMS_CdS_CZTSSe}}
  \subfloat[]{\includegraphics[width=0.5\textwidth]{SIMS_CdS_In2S3_CZTSSe.png} \label{fig:SIMS_CdS_In2S3_CZTSSe}}
\\  
  \subfloat[]{\includegraphics[width=0.51\textwidth]{SIMS_In2S3_CdS_CZTSSe.png} \label{fig:SIMS_In2S3_CdS_CZTSSe}}
    \subfloat[]{\includegraphics[width=0.5\textwidth]{SIMS_Cd_In_decay_dual_buffers_H_D_E.png} \label{fig:SIMS_Cd_In_decay_dual_buffers_H_D_E}}
  \caption{SIMS depth profiles of three solar cells with (a) H:CZTSSe-CdS, (b) D: CZTSSe-In$_2$S$_3$-CdS and (c) E: CZTSSe-CdS-In$_2$S$_3$ stacking at the $p-n$ junction, respectively. Both S and Se signals are excluded, and only metallic component elements are included in the figures to reduce the complexity. All data are normalized using the indium signal as both samples have ITO layers deposited in the same sample batch. In/metal and Cd/metal ratio curves are used to help to identify different layers, especially the interfaces in solar cells. (d) Slope of Cd/metal and In/metal curves in both sample D and E to understand the elemental diffusion at the buffer/absorber interfaces.}
\label{fig:SIMS_characterisation_plots}
\end{figure*}

As shown in Figure \ref{fig:SIMS_CdS_In2S3_CZTSSe}, the buffer/absorber interface is determined using the peak of Cd/metal curve. A more detailed discussion of the determination of the buffer/absorber interface is presented in Supp. Fig. S6. The dashed vertical lines therefore divide the profile into a series of composition zones from the solar cell top surface: ITO/ZnO/In$_2$S$_3$/CdS/CZTSSe absorber. In Figure \ref{fig:SIMS_In2S3_CdS_CZTSSe} however, Cd and In signal overlap with each other at the $p-n$ junction region. There is only a small shift between the peak of Cd and In signal. This indicates some elemental diffusion might exist at the buffer/absorber interface region. Therefore, the slope of In/Metal and Cd/Metal curves near the buffer/absorber interface are studied in Figure \ref{fig:SIMS_Cd_In_decay_dual_buffers_H_D_E} to further understand the elemental diffusion at the $p-n$ junction interface. It can be seen the slope of In signal in device type E is sharper (absolute slope = 1.85 x10$^{-4}$) than that of device D (absolute slope = 1.32 x10$^{-4}$). This means In signal decays slower in sample D and indicates more In diffused into the bottom CZTSSe absorber.

\subsection{Electron microscopy and composition}

EDS mapping and line scans were performed to identify the chemical composition and distribution of the different layers in the region around the buffer/absorber interface, see Figure \ref{fig:SEM_characterisation_plots} Included in the figures are the corresponding SEM cross sections of the relevant devices obtained by back-scattered electron (BSE) imaging. The BSE image contrast depends on the average atomic weight of the elements in the constituent layers i.e., materials with a higher average atomic weight appear lighter in the BSE images. As such, the individual ITO, ZnO, In$_2$S$_3$, CdS and CZTSSe layers are clearly distinguishable in all device type cross sections and EDS elemental profile data are presented corresponding to the orange line through the cross sections. There is evidence of elemental inter-diffusion across the heterojunction of the buffer(s)/CZTSSe films in all device types. Specifically, there is significant diffusion of the metallic element in the buffer (In or Cd) into the absorber when the buffer adjoins the CZTSSe layer. Diffusion of the metallic elements from the buffer to absorber is promoted by the application of a post-deposition heat treatment following CBD \cite{Yan_2018,Campbell_2022}. Researchers at University of New South Wales found that following a heterojunction heat treatment (300 °C for 10 minutes in N$_2$ atmosphere) of CZTS directly after CBD of CdS, subsequent CZTS device efficiency improved from $\sim$8 \% to 11 \%. The improvement was directly attributed to Cd diffusion into the CZTS absorber up to a depth of \textit{ca.} 200 nm forming Cd$_{Cu}$ or Cd$_{Zn}$ antisite defects and Zn diffusion into the CdS layer.  

\begin{figure*}[ht!]
  \subfloat[]{\includegraphics[width=0.5\textwidth]{SEM_EDS_linescan_H_CZTSSe_CdS.png} 
  \label{fig:SEM_EDS_linescan_H_CZTSSe_CdS}}
  \subfloat[]{\includegraphics[width=0.5\textwidth]{SEM_EDS_linescan_D_CZTSSe_In2S3_CdS.png} \label{fig:SEM_EDS_linescan_D_CZTSSe_In2S3_CdS}}
\\  
  \subfloat[]{\includegraphics[width=0.5\textwidth]{SEM_EDS_linescan_E_CZTSSe_CdS_In2S3.png} \label{fig:SEM_EDS_linescan_E_CZTSSe_CdS_In2S3}}
  \caption{EDS line scans across the buffer-absorber interfaces of devices (a) H:CZTSSe-CdS, (b) D:CZTSSe-In$_2$S$_3$-CdS and (c) E:CZTSSe-CdS-In$_2$S$_3$ together with back-scattered electron images of the corresponding FIB device cross sections.}
\label{fig:SEM_characterisation_plots}
\end{figure*}

As a result, thin layers of Cu$_2$Cd$_x$Zn$_{1-x}$SnS$_4$ and Cd$_x$Zn$_{1-x}$S formed around the buffer/absorber interface improving the energy band alignment at the junction and reducing interface recombination \cite{Yan_2018}. Figure \ref{fig:SEM_cross_section_plots} shows BSE images of the top window-buffer-absorber layers of the respective CZTSSe solar cells. In both devices with a dual buffer, there is evidence of intermixing of the layers at the CdS-In$_2$S$_3$ interface. This intermixing of the buffer layers may arise from the successive heat treatments (200 °C in air for 10 mins) following deposition of the individual buffers.

\begin{figure*}[ht!]
  \subfloat[]{\includegraphics[width=0.3\textwidth]{BSE_EDS_190314H_with_key.png} 
  \label{fig:BSE_EDS_190314H_with_key}}
  \subfloat[]{\includegraphics[width=0.3\textwidth]{BSE_EDS_190314D_highlighted_with_key.png} \label{fig:BSE_EDS_190314D_highlighted_with_key}}  
  \subfloat[]{\includegraphics[width=0.435\textwidth]{BSE_EDS_190314E_highlighted_with_key.png} \label{fig:BSE_EDS_190314E_highlighted_with_key}}
  \caption{Backscattered electron (BSE) images of device cross sections for (a) H:CZTSSe-CdS, (b) D:CZTSSe-In$_2$S$_3$-CdS and (c) E:CZTSSe-CdS-In$_2$S$_3$ solar cells. Heavier elements/films appear as lighter areas in contrast on the images which enables identification of the individual layers within the structure. The highlighted areas in (b) and (c) show regions of intermixing of the CdS and In$_2$S$_3$ layers.}
\label{fig:SEM_cross_section_plots}
\end{figure*}

\subsection{EBIC}

The charge carrier collection behaviour in the devices with a dual buffer was investigated by means of electron beam induced current (EBIC) measurements on flat cross-sections obtained by focused ion beam (FIB) milling (see Supp. Fig. S7). EBIC measurements visualise the depth dependent collection of photogenerated carriers in the semiconductor materials in the CZTSSe solar cells. The SEM images (red) are overlaid with the normalised EBIC signal (green) as shown in Figures \ref{fig:EBIC_combined_plots}(a) device D and \ref{fig:EBIC_combined_plots}(d) device E. The brightest areas in the EBIC signal shows regions of higher current collection over the scanned area of the device cross section and is a measure of the electric field which separates the generated $e-h$ pairs. The peak of the electric field appears to be broader and generated deeper within the CZTSSe absorber bulk in device D compared to E. Colour maps of the EBIC signals were created to detail the variation in signal intensity across the device cross sections (see Figures \ref{fig:EBIC_combined_plots}(b) and (e)). For better visualisation, EBIC signals below 0.2 are not shown. In the case of device E, a large area of relatively high EBIC signal (red region of colour map) is observed within the CZTSSe absorber close to the CdS/CZTSSe interface, compared to narrower region of high signal intensity observed in device D (see Figures \ref{fig:EBIC_combined_plots} 8(b) and (e)). As the SCR width in device E is \textit{ca.} 80 nm (determined from $C-V$ measurements), $e-h$ pairs generated deeper inside the absorber bulk have to diffuse greater distances in order to be effectively separated by the electric field associated with the $p-n$ junction. The higher EBIC signal extending over a larger area in the CZTSSe absorber of device E suggests the minority carriers (electrons) have a greater minority carrier diffusion length ($L_D$) than counterpart device D. Approximate $L_D$ values were determined from absorption coefficient data for the CZTSSe absorbers and EQE spectra for the respective devices (See Supp. Info. and Supp. Fig. S8). Subsequent $L_D$ values of \textit{ca.} 120 and 300 nm for devices D and E were obtained, respectively, which are in good agreement with the observed EBIC signals generated in the device cross sections. Similar results have also been reported for kesterite solar cells \cite{Ren_2017,Just_2016,Pu_2017}. EBIC line profiles perpendicular to the $p-n$ junction were extracted at positions indicated by the dashed white lines on the SEM images and the corresponding normalised integrated EBIC signal ($I_{EBIC,norm}$) displayed in Figures \ref{fig:EBIC_combined_plots}(c) and (f). The EBIC signal in device D presents as a broad signal expanding almost the full width of the CZTSSe absorber with its peak deep within the bulk.

\begin{figure*}[ht!]
  \captionsetup[subfigure]{labelformat=empty}
  \subfloat[]{\includegraphics[width=\textwidth]{EBIC_combined_190314D.png} 
  \label{fig:EBIC_combined_190314D}}
\\  
  \subfloat[]{\includegraphics[width=\textwidth]{EBIC_combined_190314E.png} \label{fig:EBIC_combined_190314E}}
  \caption{(a,d) SEM cross-sectional images of devices D:CZTSSe-In$_2$S$_3$-CdS and E:CZTSSe-CdS-In$_2$S$_3$ (red) with superimposed EBIC signal (green), (b,e) the same SEM cross-sectional images with colourmaps of the EBIC signals to highlight variations in signal intensity (signal intensity below 0.2 are not shown to aid visualisation) and (c,f) normalised extracted EBIC profiles based on the respective line scans indicated by dashed lines in (a,d)}
\label{fig:EBIC_combined_plots}
\end{figure*}

\begin{figure}[ht!]
  \includegraphics[width=0.5\textwidth]{EBIC_linescan_comparison_effective_diffusion_length.png} 
  \caption{Quantitative EBIC current data as a function of beam position relative to the devices D:CZTSSe-In$_2$S$_3$-CdS and E:CZTSSe-CdS-In$_2$S$_3$ extracted from the respective line scans in Fig. 8(a,d). The dashed red and blue lines represent the sum of the SCR width and minority carrier diffusion length for each device determined from $C-V$ and EQE measurements, respectively.}
\label{fig:EBIC_linescan_comparison_effective_diffusion_length}
\end{figure}

In contrast, device E has an EBIC line profile with a narrow peak located closer to the buffer/absorber interface. For comparison, EBIC line profiles were plotted in relation to their position from the buffer/CZTSSe interface for both device types (see Figure \ref{fig:EBIC_linescan_comparison_effective_diffusion_length}. The dashed lines in the figure represent the optimal carrier collection length $w_{SCR} + L_d$ within which the generated $e-h$ pairs from the impinging electron beam can be separated and extracted from the devices. The peak of the electric field in device E lies within this region leading to improved charge separation and carrier transport and consequently, a higher $J_{SC}$. The opposite effect is true for device D where peak $e-h$ generation is deeper with the absorber bulk and susceptible to higher carrier recombination. This could account, in part, for the lower $J_{SC}$ in these devices compared to E devices. Additionally, the raw EBIC signal observed in D was lower than that in E considering the identical measurement conditions for both types of device, see Supp. Fig. S9.

\section{Conclusion}

In summary, CZTSSe solar cells with a combination of CdS and In$_2$S$_3$ buffer layers were compared to standard devices with a single CdS layer. Devices with structure CZTSSe-CdS-In$_2$S$_3$ generally performed better than standard devices with the best device achieving a maximum conversion efficiency of 7.75\% (an increase of over 10\% compared to the best standard device). Conversely, devices with structure CZTSSe-In$_2$S$_3$-CdS structure typically demonstrated lower $V_{OC}$ and, as a consequence, had lower overall efficiency compared to standard and CZTSSe-CdS-In$_2$S$_3$ devices. CZTSSe-CdS-In$_2$S$_3$ devices also showed an appreciable reduction in reverse saturation currents in the space charge and quasi-neutral regions of the CZTSSe absorbers. Compositional analysis of the absorber-buffer interfacial region of the CZTSSe solar cells identified significant Cd diffusion from CdS into the CZTSSe absorber in CZTSSe-CdS-In$_2$S$_3$ device and is correlated to the double post-deposition heat treatment of the CdS layer during dual buffer deposition. Cd diffusion has been shown to be beneficial to device performance by forming a thin layer of Cu$_2$Cd$_x$Zn$_{1-x}$(S,Se)$_4$ on the absorber surface which promotes a more favourable band alignment. Consequently, recombination at the heterojunction region is significantly reduced. The opposite is true for devices with CZTSSe-In$_2$S$_3$-CdS structure. In diffusion into the CZTSSe absorber is also observed as a result of the double heat treatment of the In$_2$S$_3$ layer which serves to increase the $p$-type doping of the absorber believed to be caused by the formation of acceptor antisite defects In$_{Sn}$. The width of the space charge region is reduced consequently. EBIC measurements revealed peak $e-h$ generation occurred closer to the $p-n$ (absorber-buffer) junction in the CZTSSe-CdS-In$_2$S$_3$ device which facilitates charge extraction due to the larger ‘effective’ diffusion length of minority carriers in this device. Conversely, maximum $e-h$ generation takes place deeper into the bulk of the CZTSSe absorber of CZTSSe-In$_2$S$_3$-CdS solar cell which suffers from a shorter ‘effective’ diffusion length and higher recombination in the space charge region. Device performance is negatively impacted by these factors. This study demonstrates the importance of a quality absorber-buffer interface in achieving efficient solar cells and the positive effects of Cd diffusion on CZTSSe device performance. 

\section{Methods}

\noindent\textbf{CZTS nanoparticle inks} CZTS nanoparticles were fabricated using a hot-injection method where a sulphur-oleylamine (OLA) solution was injected into a hot metallic precursors-OLA solution under air-free conditions. The metallic precursor molar ratios were chosen to be Cu/(Zn+Sn) = 0.79 and Zn/Sn = 1.27, achieved by using 1.34 mmol of copper acetylacetonates (Cu(acac)$_2$), 0.95 mmol of Zn(acac)$_2$, 0.75 mmol Sn(acac)$_2$Cl$_2$ as the metallic source to guarantee a Cu-poor, Zn-rich composition  region for high solar cell efficiencies. After the reaction at 225 °C for 30 min, the as-synthesised nanoparticles were precipitated and washed twice by using isopropanol (IPA) and toluene. The collected CZTS nanoparticles were dispersed with the aid of sonication to provide CZTS nanoparticle inks with a concentration of $\sim$200 mg/ml. More details has been described in our previous works \cite{Qu_2016,Qu_2019}.

\noindent\textbf{Thin film deposition} The resulting nanoparticle inks were deposited on Mo-glass substrates via spin-coating \cite{Campbell_2018}. Approximately 30 $\mu l$ of the concentrated ink was applied onto a square (2.5 cm × 2.5 cm) Mo-coated glass substrate at a speed of 1200 rpm for 5 seconds. The samples were then dried on a hot plate at 150 °C for 30 seconds and then at 300 °C in air for 30 seconds (hereafter “soft-baking”) to remove the residual solvents. The thickness of the deposited thin films could be accurately controlled and reproduced by repeated spin-coating and soft-baking procedures. A thickness of $\sim$1 mm was set for efficient light absorption in all thin films.

\noindent\textbf{Dual buffer structure} Chemical bath deposition (CBD) was used to deposit buffer layers of CdS and In$_2$S$_3$. Specifically, CdS thin film was fabricated by using cadmium sulphate as cadmium source, thiourea as sulphur source and ammonium hydroxide to adjust pH around 11 \cite{Qu_2014}. In terms of In$_2$S$_3$ deposition, samples were immersed in a solution composed of indium chloride (10 mM), thioactamide (0.1 M) and acetic acid (0.1 M) at 70 C to deposit an In$_2$S$_3$ coating on CZTSSe absorber with details given in elsewhere\cite{Campbell_2020}. Typical thicknesses of the CdS and In$_2$S$_3$ layers are $\sim$70 and $\sim$50 nm, respectively. For dual buffer device, a bottom buffer layer was deposited first, followed by a top buffer layer to provide a CdS-In$_2$S$_3$ or In$_2$S$_3$-CdS dual buffer structure. After each buffer layer deposition, the samples were removed from the bath, rinsed with deionised water, dried under a nitrogen stream and then annealed at 200 °C for different times, i.e. CdS for 10 min and In$_2$S$_3$ for 2 min 10 minutes in air. 

\noindent\textbf{PV device fabrication} A solar cell device was completed by addition of the transparent oxide layers, including $i$-ZnO ($\sim$35 nm) and ITO ($\sim$200 nm) layers via magnetron sputtering. Ni ($\sim$50 nm) and Al ($\sim$1 $\mu$m) layers were then deposited through a shadow mask by electron beam to form the front contact grids. Devices were electrically isolated using mechanical scribing to define a device area of 0.16 mm$^2$. 

\noindent\textbf{Solar cell characterisation} Electrical characterisation was performed using a Keithley 2400 source meter and Abet Technologies Sun 2000 solar simulator with an air mass 1.5 spectrum set at 100 mW/cm$^2$. External quantum efficiency measurements were performed using a Betham Instruments PVE300 spectral response system with a tungsten light source (calibrated using a Si-InGaAs reference cell). Capacitance-voltage ($C-V$) measurements were performed using an Agilent E4980a LCR meter at a frequency of 100 kHz with bias voltage from –0.8 to 0.8 V. Elemental depth profiling was performed by secondary ion mass spectroscopy (SIMS) using a primary Ar$^ +$ beam of 4 keV, a crater area of 500 × 500 $\mu$m$^2$ and a gating of 10\%. For grazing incidence XRD measurements, a Siemens D-5000 diffractometer using a CuK$\alpha$ radiation source ($\lambda = 0.154$ nm) was used at beam voltage 40 kV and beam current 50 mA in the parallel beam setup. In this work, a Tescan Mira 3 FEG SEM was used for SEM imaging together with an Oxford Instruments X-Max X-ray spectrometer fitted with a 20 mm$^2$ detector operating at 10-20 kV for EDS measurements. 

\noindent\textbf{EBIC measurement} Samples were prepared for EBIC analysis using focussed ion beam (FIB) cross-section milling with a Ga liquid metal ion source FEI Helios Nano Lab 600 Dual Beam system. A series of \textit{in-situ} polishing steps were performed to produce a clean surface with minimal beam damage. Simultaneous EBIC analysis and secondary electron imaging was carried out in a Hitachi SU-70 microscope with EBIC signals being collected through a Matelect ISM6 specimen current amplifier, using a beam voltage of 5 kV and current of 0.75 nA. The image filter frequency was set to 10 kHz - this eliminated both noise and fine image detail, and so the images in this paper show the average position of the junctions in the PV devices.

%%%%%%%%%%%%%%%%%%%%%%%%%%%%%%%%%%%%%%%%%%%%%%%%%%%%%%%%%%%%%%%%%%%%%
%% The same is true for Supporting Information, which should use the
%% suppinfo environment.
%%%%%%%%%%%%%%%%%%%%%%%%%%%%%%%%%%%%%%%%%%%%%%%%%%%%%%%%%%%%%%%%%%%%%
\begin{suppinfo}

Double diode fit to raw $J-V$ curve of an example CZTSSe H reference device; built-in voltage $V_{bi}$ for all CZTSSe device types; CZTSSe absorber bandgap $E_G$ determination from EQ spectra for all CZTSSe device types; X-ray penetration depth method and calculation; alignment of SIMS profiles using the Zn peak for all CZTSSe samples; SEM FIB cross sections for dual buffer CZTSSe devices; minority carrier diffusion length calculation from EQE spectra for all CZTSSe devices; raw EBIC line scan data for dual buffer CZTSSe devices. 

\end{suppinfo}

%%%%%%%%%%%%%%%%%%%%%%%%%%%%%%%%%%%%%%%%%%%%%%%%%%%%%%%%%%%%%%%%%%%%%
%% The "Acknowledgement" section can be given in all manuscript
%% classes.  This should be given within the "acknowledgement"
%% environment, which will make the correct section or running title.
%%%%%%%%%%%%%%%%%%%%%%%%%%%%%%%%%%%%%%%%%%%%%%%%%%%%%%%%%%%%%%%%%%%%%
\begin{acknowledgement}

The authors appreciate the support from British Council Newton Fund Institutional Links Grant (UK-Turkey) in Ultralight Absorber for Remote Energy Source (No. 623804307). The authors also acknowledge the Engineering and Physical Sciences Research Council (EPSRC) for funding through The North East Centre for Energy Materials (EP/R021503/1) and Reimagining Photovoltaics Manufacturing (EP/W010062/1).
\end{acknowledgement}

%\noindent\subsection{References}

\bibliography{ACSAEM}

%\section{Extra information when writing JACS Communications}

%When producing communications for \emph{J.~Am.\ Chem.\ Soc.}, the
%class will automatically lay the text out in the style of the
%journal. This gives a guide to the length of text that can be
%accommodated in such a publication. There are some points to bear in
%mind when preparing a JACS Communication in this way.  The layout
%produced here is a \emph{model} for the published result, and the
%outcome should be taken as a \emph{guide} to the final length. The
%spacing and sizing of graphical content is an area where there is
%some flexibility in the process.  You should not worry about the
%space before and after graphics, which is set to give a guide to the
%published size. This is very dependant on the final published layout.

%You should be able to use the same source to produce a JACS
%Communication and a normal article.  For example, this demonstration
%file will work with both \texttt{type=article} and
%\texttt{type=communication}. Sections and any abstract are
%automatically ignored, although you will get warnings to this effect.

\section{TOC Graphic}
\begin{figure}
  \includegraphics[width=90mm]{Graphical_abstract.png} %[width=\linewidth]
  %\caption{Quantitative EBIC current data as a function of beam position relative to the devices D:CZTSSe-In$_2$S$_3$-CdS and E:CZTSSe-CdS-In$_2$S$_3$ extracted from the respective line scans in Fig. 8(a,d). The dashed red and blue lines represent the sum of the SCR width and minority carrier diffusion length for each device determined from $C-V$ and EQE measurements, respectively.}
\label{fig:Graphical_abstract}
\end{figure}

\end{document}
