# Supplementary material for: Enhanced Carrier Collection in Cd/In-Based Dual Buffers in Kesterite Thin-Film Solar Cells from Nanoparticle Inks
Source: ACS Appl Energy Mater. 2023 Oct 27;6(21):10883–96. doi: 10.1021/acsaem.3c01622 (PMC10646902; doi:10.1021/acsaem.3c01622)
Supplement: Supplementary file 2 — ae3c01622_si_002.zip [file ae3c01622_si_002.zip › ACSAEM_SI.tex]

%%%%%%%%%%%%%%%%%%%%%%%%%%%%%%%%%%%%%%%%%%%%%%%%%%%%%%%%%%%%%%%%%%%%%
%% This is a (brief) model paper using the achemso class
%% The document class accepts keyval options, which should include
%% the target journal and optionally the manuscript type. 
%%%%%%%%%%%%%%%%%%%%%%%%%%%%%%%%%%%%%%%%%%%%%%%%%%%%%%%%%%%%%%%%%%%%%
\documentclass[journal=jacsat,manuscript=article]{achemso}

%%%%%%%%%%%%%%%%%%%%%%%%%%%%%%%%%%%%%%%%%%%%%%%%%%%%%%%%%%%%%%%%%%%%%
%% Place any additional packages needed here.  Only include packages
%% which are essential, to avoid problems later. Do NOT use any
%% packages which require e-TeX (for example etoolbox): the e-TeX
%% extensions are not currently available on the ACS conversion
%% servers.
%%%%%%%%%%%%%%%%%%%%%%%%%%%%%%%%%%%%%%%%%%%%%%%%%%%%%%%%%%%%%%%%%%%%%

\usepackage[version=3]{mhchem}
\usepackage{floatrow}
\usepackage{graphicx}
%\usepackage{subfig}
%\usepackage{caption}
\usepackage[label font=bf,labelformat=parens]{subfig}
\captionsetup[table]{textfont=sf,position=top}
%\usepackage[labelformat=bf, position=top]{subcaption}
\usepackage{amssymb}
\usepackage{amsmath}
\usepackage{gensymb}
\usepackage{hyperref}
\usepackage{xcolor,soul}
\usepackage{booktabs}
\usepackage[pagewise]{lineno}
\usepackage{framed}
\colorlet{shadecolor}{yellow}
\linenumbers
%%%%%%%%%%%%%%%%%%%%%%%%%%%%%%%%%%%%%%%%%%%%%%%%%%%%%%%%%%%%%%%%%%%%%
%% If issues arise when submitting your manuscript, you may want to
%% un-comment the next line.  This provides information on the
%% version of every file you have used.
%%%%%%%%%%%%%%%%%%%%%%%%%%%%%%%%%%%%%%%%%%%%%%%%%%%%%%%%%%%%%%%%%%%%%
%%\listfiles

%%%%%%%%%%%%%%%%%%%%%%%%%%%%%%%%%%%%%%%%%%%%%%%%%%%%%%%%%%%%%%%%%%%%%
%% Place any additional macros here.  Please use \newcommand* where
%% possible, and avoid layout-changing macros (which are not used
%% when typesetting).
%%%%%%%%%%%%%%%%%%%%%%%%%%%%%%%%%%%%%%%%%%%%%%%%%%%%%%%%%%%%%%%%%%%%%
\newcommand*\mycommand[1]{\texttt{\emph{#1}}}
\renewcommand{\thefigure}{S\arabic{figure}}
\renewcommand{\theequation}{S\arabic{equation}}

%%%%%%%%%%%%%%%%%%%%%%%%%%%%%%%%%%%%%%%%%%%%%%%%%%%%%%%%%%%%%%%%%%%%%
%% Meta-data block
%% ---------------
%% Each author should be given as a separate \author command.
%%
%% Corresponding authors should have an e-mail given after the author
%% name as an \email command. Phone and fax numbers can be given
%% using \phone and \fax, respectively; this information is optional.
%%
%% The affiliation of authors is given after the authors; each
%% \affiliation command applies to all preceding authors not already
%% assigned an affiliation.
%%
%% The affiliation takes an option argument for the short name.  This
%% will typically be something like "University of Somewhere".
%%
%% The \altaffiliation macro should be used for new address, etc.
%% On the other hand, \alsoaffiliation is used on a per author basis
%% when authors are associated with multiple institutions.
%%%%%%%%%%%%%%%%%%%%%%%%%%%%%%%%%%%%%%%%%%%%%%%%%%%%%%%%%%%%%%%%%%%%%
\author{Stephen Campbell}
\author{Guillaume Zoppi}
\affiliation[Northumbria University]
{Dept. of Mathematics, Physics and Electrical Engineering, Northumbria University, Newcastle-upon-Tyne, NE1 8ST, United Kingdom}
\author{Leon Bowen}
\affiliation{Dept. of Physics, Durham University, Durham, DH1 3LE, United Kingdom}
\author{Pietro Maiello}
\affiliation[Northumbria University]{Dept. of Mathematics, Physics and Electrical Engineering, Northumbria University, Newcastle-upon-Tyne, NE1 8ST, United Kingdom}
\author{Vincent Barrioz}
\affiliation[Northumbria University]{Dept. of Mathematics, Physics and Electrical Engineering, Northumbria University, Newcastle-upon-Tyne, NE1 8ST, United Kingdom}
\author{Neil S. Beattie}
\affiliation[Northumbria University]
{Dept. of Mathematics, Physics and Electrical Engineering, Northumbria University, Newcastle-upon-Tyne, NE1 8ST, United Kingdom}
\author{Yongtao Qu}
\affiliation[Northumbria University]
{Dept. of Mathematics, Physics and Electrical Engineering, Northumbria University, Newcastle-upon-Tyne, NE1 8ST, United Kingdom}
\email{y.qu@northumbria.ac.uk}

%%%%%%%%%%%%%%%%%%%%%%%%%%%%%%%%%%%%%%%%%%%%%%%%%%%%%%%%%%%%%%%%%%%%%
%% The document title should be given as usual. Some journals require
%% a running title from the author: this should be supplied as an
%% optional argument to \title.
%%%%%%%%%%%%%%%%%%%%%%%%%%%%%%%%%%%%%%%%%%%%%%%%%%%%%%%%%%%%%%%%%%%%%
\title[An \textsf{achemso} demo]
  {Supporting Information \\
\Large
  Enhanced carrier collection in Cd/In-based dual buffers in kesterite thin film solar cells from nanoparticle inks} %\footnote{A footnote for the title}}

%%%%%%%%%%%%%%%%%%%%%%%%%%%%%%%%%%%%%%%%%%%%%%%%%%%%%%%%%%%%%%%%%%%%%
%% Some journals require a list of abbreviations or keywords to be
%% supplied. These should be set up here, and will be printed after
%% the title and author information, if needed.
%%%%%%%%%%%%%%%%%%%%%%%%%%%%%%%%%%%%%%%%%%%%%%%%%%%%%%%%%%%%%%%%%%%%%
\abbreviations{IR,NMR,UV}
\keywords{American Chemical Society, \LaTeX}

%%%%%%%%%%%%%%%%%%%%%%%%%%%%%%%%%%%%%%%%%%%%%%%%%%%%%%%%%%%%%%%%%%%%%
%% The manuscript does not need to include \maketitle, which is
%% executed automatically.

\begin{document}
\thispagestyle{empty}
\newpage
\pagenumbering{arabic}
\renewcommand\thepage{S\arabic{page}}
\begin{figure}[ht!]
  \includegraphics[width=0.55\textwidth]{2_diode_fit_dark_JV_190314H} 
  \caption{Example of double diode fit according to Eq. (1) of a dark $J-V$ curve for device H:CZTSSe-CdS.}
\label{fig:2_diode_fit_dark_JV_190314H}
\end{figure}

\begin{figure}[ht!]
  \includegraphics[width=0.55\textwidth]{Vbi_dual_buffers_CZTSSe.png} 
  \caption{Mott-Schottky analysis of all CZTSSe device structures with built-in voltage ($V_{bi}$) indicated for respective devices.}
\label{fig:Vbi_dual_buffers_CZTSSe}
\end{figure}

\begin{figure}[ht!]
  \includegraphics[width=0.55\textwidth]{Bandgap_EQE_dual_buffer_CZTSSe.png} 
  \caption{Bandgap ($E_G$) determination from EQE data for all device structures.}
\label{fig:Bandgap_EQE_dual_buffer_CZTSSe}
\end{figure}

\begin{figure}[ht!]
  \includegraphics[width=0.65\textwidth]{Urbach_energy_dual_buffer_CZTSSe.png} 
  \caption{Urbach energy ($E_U$) evaluation from EQE data for all device structures.}
\label{fig:Urbach_energy_dual_buffer_CZTSSe}
\end{figure}

\newpage
\subsection{X-ray penetration depth calculation}

Based on the attenuation law, the penetration depth $z$ in kesterite materials can be calculated according to the equation:
\begin{equation}
z = \frac{1}{\mu}\left[\frac{1}{sin (\alpha_i)}+\frac{1}{sin(2\theta - \alpha_i)}\right]^{-1}
\label{eq:penetration_depth}
\end{equation}
where $\alpha_i$ is the incidence angle, 2$\theta$ is the Bragg angle and $\mu$ is the attenuation coefficient. To determine the attenuation coefficient for kesterite compounds, the overall attenuation coefficient of the compound was obtained by addition of the elemental mass attenuation coefficients, $(\mu/\rho)_i$:
\begin{equation}
\mu(CZTSSe) = \rho(CZTSSe)\sum_i\frac{M_i}{M(CZTSSe)}(\mu/\rho)_i
\label{eq:attenuation_coefficient}
\end{equation}
where $M_i$ is the mass fraction of the specific element in the CZTSSe compound, $M(CZTSSe)$ is the total mass of the CZTSSe molecule and $\rho(CZTSSe$ is the density of the CZTSSe compound which is given by:
\begin{equation}
\rho(CZTSSe) = x\rho(CZTS)+(1-x)\rho(CZTSe)
\label{eq:CZTSSe_density}
\end{equation}
where $x$ is the [S]/([S]+[Sr]) ratio. Values of 4.57 g/cm$^3$ and 5.69 g/cm$^3$ were used for the density of CZTS and CZTSe, respectively \cite{Guen_1980} and elemental mass attenuation coefficients, $(\mu/\rho)_i$ for Cu, Zn, Sn, S and Se taken from National Institute for Standards and Technology (NIST) \cite{Chantler_2022}

\begin{figure}[H]
  \includegraphics[width=0.65\textwidth]{CZTSSe_CdS_peak_fit_GIXRD.png} 
  \caption{Normalised GIXRD patterns of SLG-Mo-CZTSSe-CdS film stack at a series of incidence angles $\alpha_i$ between 0.2° and 1.5°. The corresponding X-ray penetration depth at different incident angles are calculated based on the attenuation law. The shoulder peak around $2\theta$ = 26.88° can be correlated to the (111) peak in CdS PDF reference 01-075-0581.}
\label{fig:CZTSSe_CdS_peak_fit_GIXRD}
\end{figure}

\begin{figure}[ht!]
  \includegraphics[width=0.55\textwidth]{SIMS_Zn_peak_overlap_D_and_E.png} 
  \caption{SIMS profiles of devices D:CZTSSe-In$_2$S$_3$-CdS and E:CZTSSe-CdS-In$_2$S$_3$ showing Zn, Cd and In signals. The elemental spectra were shifted to align the Zn signals of both devices to enable clearer identification of the structure interfaces.}
\label{fig:SIMS_Zn_peak_overlap_D_and_E}
\end{figure}

\begin{figure*}[ht!]
  \subfloat[]{\includegraphics[width=0.75\textwidth]{Durham_FIB_190314D_4_micron.png} 
  \label{fig:Durham_FIB_190314D_4_micron}}
\\  
  \subfloat[]{\includegraphics[width=0.75\textwidth]{Durham_FIB_190314E_4_micron.png} \label{fig:Durham_FIB_190314E_4_micron}}
  \caption{SEM cross-sectional images (obtained by focussed ion beam milling) of devices (a) D:CZTSSe-In$_2$S$_3$-CdS and (b) E:CZTSSe-CdS-In$_2$S$_3$. The red box shows the device cross-sectional area used in Figure 8.}
\label{fig:SEM_raw_plots}
\end{figure*}

\subsection{Minority carrier diffusion length determination}

The minority carrier diffusion length ($L_D$) for the CZTSSe absorbers was calculated from external quantum efficiency (EQE) measurements in conjunction with optical absorption coefficient ($\alpha$) measurements (determined from transmittance/reflectance of the CZTSSe films) using a method by Courel \textit{et al.}\cite{Courel_2016} It was shown that 1/EQE is a linear function of 1/($\alpha$) :

\begin{equation}
\frac{1}{EQE(\lambda)}=\frac{1}{(1-R(\lambda))}\left[1+\frac{(1/\alpha(\lambda))}{L_d}\right]
\label{eq:Diffusion_length_from_EQE}
\end{equation}

\begin{figure}[ht!]
  \includegraphics[width=0.55\textwidth]{Dual_buffer_CZTSSe_difusion_length.png} 
  \caption{Minority carrier diffusion length determination obtained from absorption coefficient and EQE data for all device structures according to Equation \ref{eq:penetration_depth}.}
\label{fig:SIMS_Zn_peak_overlap_D_and_E}
\end{figure}
\noindent
where $R(\lambda)$ is the reflectance of the photovoltaic device with an intercept on the $1/\alpha$ axis equal to $L_D$. Diffusion lengths of 137, 117 and 297 nm were determined for devices H: CZTSSe-CdS, D: CZTSSe-In$_2$S$_3$-CdS and E: CZTSSe-CdS-In$_2$S$_3$, respectively.


\begin{figure}[ht!]
  \includegraphics[width=0.55\textwidth]{Raw_EBIC_dual buffer_CZTSSe_ comparison.png} 
  \caption{Raw EBIC line scan data for devices D:CZTSSe-In$_2$S$_3$-CdS and E:CZTSSe-CdS-In$_2$S$_3$ under the same measurement conditions.}
\label{fig:Raw_EBIC_dual buffer_CZTSSe_ comparison}
\end{figure}

\newpage
\thispagestyle{empty}

\bibliography{ACSAEM_SI}

\end{document}
