# Supplementary material for: Enhanced Carrier Collection in Cd/In-Based Dual Buffers in Kesterite Thin-Film Solar Cells from Nanoparticle Inks
Source: ACS Appl Energy Mater. 2023 Oct 27;6(21):10883–96. doi: 10.1021/acsaem.3c01622 (PMC10646902; doi:10.1021/acsaem.3c01622)
Supplement: Supplementary file 2 — ae3c01622_si_002.zip [file ae3c01622_si_002.zip › ACSAEM_SI.bib]

@article{Guen_1980, title={Electrical, magnetic, and EPR studies of the quaternary chalcogenides Cu$_2$A$_{II}$B$_{IV}$X$_4$ prepared by iodine transport}, volume={35}, DOI={10.1016/0022-4596(80)90457-0}, number={1}, journal={Journal of Solid State Chemistry}, author={Guen, L. and Glaunsinger, W.S.}, year={1980}, pages={10–21}} 

@misc{Chantler_2022, title={X-ray form factor, attenuation, and scattering tables}, url={https://dx.doi.org/10.18434/T4HS32}, journal={NIST}, author={Chantler, C. T. and Zucker, D. S. and Kotochikova, S. A. and Kishore, A. R. and Chang, J. and Dragoset, R. A. and Olsen, K.}, year={2022}, month={Feb}} 

@article{Courel_2016, title={Determination of minority carrier diffusion length of sprayed-Cu$_2$ZnSnS$_4$ thin films}, volume={118}, DOI={10.1016/j.sse.2015.12.003}, journal={Solid-State Electronics}, author={Courel, Maykel and Valencia-Resendiz, E. and Pulgarín-Agudelo, F.A. and Vigil-Galán, O.}, year={2016}, pages={1–3}} 
